# Supplementary material for: Profiles of Extracellular miRNA in Cerebrospinal Fluid and Serum from Patients with Alzheimer's and Parkinson's Diseases Correlate with Disease Status and Features of Pathology
Source: PLoS One. 2014 May 5;9(5):e94839. doi: 10.1371/journal.pone.0094839 (PMC4010405; doi:10.1371/journal.pone.0094839)
Supplement: Table S1 — Demographic information from study subjects. The samples are color-coded; blue = subjects with Alzheimer's disease, red = subjects with Parkinson's disease, yellow = control subjects. Subject IDs correspond to the data entered into dbGaP, gender (M = 1), APOE status of each subject, disease duration, PMI = postmortem interval, clinical diagnosis, control, AD = Alzheimer's disease, PD = Parkinson's disease, DLB = Dementia with Lewy Bodies, VAD = vascular dementia, PSP = Progressive Supranuclear Palsy, PlaqueF = frontal lobe, PlaqueT = temporal lobe, PlaqueP = parietal lobe, PlaqueH = hippocampus, PlaqueE = entorhinal cortex, PlaqueTotal = sum of scores from all regions, TangleF = frontal lobe, TangleT = temporal lobe, TangleP = parietal lobe, TangleH = hippocampus, TangleE = entorhinal cortex, TangleTotal = sum of scores from all regions, Braak stage, NIA-R = National Institute of Aging Reagan criteria, LB Stage = Lewy Body stage, sn_depigmentation (substantia nigra). (XLS) [file pone.0094839.s003.xls]

## Sheet: Query14
Subject ID	gender M=1	ApoE	expired_age	DiseaseDuration	PMI	ClinicalDXSummary	Control	AD	PD	DLB	VAD	PSP	PlaqueF	PlaqueT	PlaqueP	PlaqueH	PlaqueE	PlaqueTotal	Plaque density	TangleF	TangleT	TangleP	TangleH	TangleE	TangleTotal	Braak score	NIA-R	LB Stage	sn_depigmentation
01-16	1	3/4	87	12	3	Alzheimer's disease	no	yes	no	no	no	no	3	3	3	2	2.25	13.25	frequent	2.5	2.75	1	3	3	12.25	V	high	No Lewy bodies	mild
01-18	1	3/3	86	21	3	Alzheimer's disease	no	yes	no	no	no	no	3	3	3	3	2.25	14.25	moderate	1	1.75	2.5	3	3	11.25	V	high	No Lewy bodies	severe
01-48	2	3/3	97	5	1.5	Alzheimer's disease	no	yes	no	no	no	no	1.83	2.5	3	2.5	3	12.83	frequent	2.66	3	3	3	3	14.66	VI	high	LB pathology unspecified or not further assessed	moderate
02-07	1	3/4	83	8	3.25	Alzheimer's disease	no	yes	no	no	no	no	3	3	3	2	3	14	frequent	1.5	3	1.5	3	3	12	V	high	LB pathology unspecified or not further assessed
02-39	1	3/4	75	10	3	Alzheimer's disease	no	yes	no	no	no	no	3	3	3	2	3	14	frequent	3	3	3	3	3	15	V	high	No Lewy bodies	none
03-02	1	3/4	76	2	4.5	Alzheimer's disease	no	yes	no	no	no	no	2.5	2.5	2.5	1.5	1.75	10.75	frequent	1.5	2.5	2.5	3	3	12.5	V	high	No Lewy bodies	mild
03-07	1	3/4	67	9	2	Alzheimer's disease	no	yes	no	no	no	no	2.5	2.5	2.5	1	2.5	11	frequent	3	3	3	2.5	3	14.5	V	high	No Lewy bodies	none
03-18	2	3/4	77	3	2	Alzheimer's disease	no	yes	no	no	no	no	2.5	2.5	3	1.75	1.5	11.25	moderate	0	0.5	0	2	2.5	5	IV	intermediate	No Lewy bodies	none
03-21	2	3/3	84	15	1.83	Alzheimer's disease	no	yes	no	no	no	no	3	3	3	2.5	3	14.5	frequent	3	3	3	2.75	3	14.75	VI	high	No Lewy bodies	none
03-30	2	3/4	60	5	2	Alzheimer's disease	no	yes	no	no	no	no	3	3	3	2.75	3	14.75	frequent	3	3	3	2.75	3	14.75	VI	high	No Lewy bodies	severe
03-33	2	2/4	74	12	2.83	Alzheimer's disease	no	yes	no	no	no	no	3	3	3	2	3	14	frequent	3	3	3	3	3	15	VI	high	No Lewy bodies	moderate
03-34	2	3/4	88	3	3.25	Alzheimer's disease	no	yes	no	no	no	no	2.5	2.5	3	1.5	2.25	11.75	moderate	1	2	1	2.25	2.75	9	IV	intermediate	No Lewy bodies	none
03-38	2	3/4	84	14	3.5	Alzheimer's disease	no	yes	no	no	no	no	3	2.5	3	2.25	2.75	13.5	frequent	3	3	2.5	3	3	14.5	VI	high	LB pathology unspecified or not further assessed	moderate
03-54	1	4/4	76	4	4	Alzheimer's disease	no	yes	no	no	no	no	2.5	3	3	1.5	1.75	11.75	frequent	3	3	3	3	3	15	V	high	No Lewy bodies	none
04-22	1	3/4	80	8	7	Alzheimer's disease	no	yes	no	no	no	no	2.5	3	2.5	1.5	2.75	12.25	frequent	2.5	3	2.5	3	3	14	V	high	No Lewy bodies	mild
04-24	1	3/4	78	8	1.83	Alzheimer's disease	no	yes	no	no	no	no	3	3	3	1.5	2.75	13.25	frequent	3	3	3	3	3	15	VI	high	No Lewy bodies	none
04-54	1	3/3	75	7	3	Alzheimer's disease	no	yes	no	no	no	no	3	3	3	1.5	2.75	13.25	frequent	3	3	3	3	3	15	V	high	LB pathology unspecified or not further assessed	none
05-11	2	3/3	86	9	2.5	Alzheimer's disease	no	yes	no	no	no	no	3	3	3	3	3	15	frequent	2.5	3	2.5	3	3	14	V	high	No Lewy bodies	mild
05-19	2	3/3	75	5	2.83	Alzheimer's disease	no	yes	no	no	no	no	3	3	3	3	3	15	frequent	2.5	3	2.5	2.5	3	13.5	V	high	No Lewy bodies	mild
05-39	1	3/4	82	9	3	Alzheimer's disease	no	yes	no	no	no	no	3	3	3	2	2.75	13.75	frequent	0.75	1	0.5	3	3	8.25	IV	intermediate	No Lewy bodies	mild
05-52	2	3/3	70	4	2.66	Alzheimer's disease	no	yes	no	no	no	no	3	3	3	3	3	15	frequent	3	3	3	3	3	15	VI	high	No Lewy bodies	none
06-12	2	3/4	74	8	4	Alzheimer's disease	no	yes	no	no	no	no	3	3	3	3	3	15	frequent	3	3	3	3	3	15	VI	high	No Lewy bodies	mild
06-52	2	3/3	78	8	3.33	Alzheimer's disease	no	yes	no	no	no	no	2	2.5	1.5	0	2.5	8.5	moderate	1.5	1.5	1.5	0	0.5	5	V	high	No Lewy bodies	severe
07-02	2	3/3	87	5	3	Alzheimer's disease	no	yes	no	no	no	no	3	3	3	3	3	15	frequent	3	3	3	3	3	15	V	high	No Lewy bodies	mild
07-08	2	3/4	70	5	3.5	Alzheimer's disease	no	yes	no	no	no	no	3	3	3	3	3	15	frequent	3	3	3	3	3	15	VI	high	No Lewy bodies
07-20	2	3/3	57	10	2.16	Alzheimer's disease	no	yes	no	no	no	no	3	3	3	3	3	15	frequent	3	3	3	3	3	15	VI	high	No Lewy bodies	mild
07-34	2	3/3	86		2.5	Alzheimer's disease	no	yes	no	no	no	no	3	3	3	1.5	1	11.5	frequent	3	3	0	3	3	12	IV	intermediate	No Lewy bodies	none
07-42	2	3/4	65	3	2.75	Alzheimer's disease	no	yes	no	no	no	no	3	3	3	3	3	15	frequent	3	3	3	3	3	15	VI	high	No Lewy bodies	none
07-54	2	3/3	82	11	4	Alzheimer's disease	no	yes	no	no	no	no	3	3	3	3	3	15	frequent	3	3	3	3	3	15	VI	high	No Lewy bodies	mild
07-57	2		91	10	2.5	Alzheimer's disease	no	yes	no	no	no	no	3	3	3	1	3	13	frequent	0.5	3	1.5	3	3	11	IV	intermediate	No Lewy bodies	mild
07-64	2	2/3	91	19	7	Alzheimer's disease	no	yes	no	no	no	no	2	2	2.5	0	0	6.5	moderate	0	0	0	0	2.5	2.5	II	low	No Lewy bodies	mild
08-06	1	3/4	79	5	2.66	Alzheimer's disease	no	yes	no	no	no	no	2.5	2.5	2	2	2.5	11.5	moderate	0	0	0	1	1	2	II	low	No Lewy bodies	none
08-29	1	3/3	90	1	3.75	Alzheimer's disease	no	yes	no	no	no	no	2.5	2.5	2.5	1	3	11.5	frequent	0	0	0	1.5	2	3.5	III	intermediate	LB pathology unspecified or not further assessed	mild
08-37	1	2/3	87	6	2.5	Alzheimer's disease	no	yes	no	no	no	no	3	3	3	3	3	15	frequent	2.5	3	3	3	3	14.5	VI	high	No Lewy bodies	mild
08-45	1	3/4	78	5	2.25	Alzheimer's disease	no	yes	no	no	no	no	3	3	3	2	3	14	frequent	3	3	3	3	3	15	VI	high	No Lewy bodies	mild
08-69	2	3/4	86	17	3.5	Alzheimer's disease	no	yes	no	no	no	no	3	3	3	3	3	15	frequent	2	3	2.5	3	3	13.5	V	high	No Lewy bodies	moderate
08-82	1	3/3	86	4	2.75	Alzheimer's disease	no	yes	no	no	no	no	0.5	2.5	2.5	1	2	8.5	frequent	0	0	0	0	1.5	1.5	II	low	No Lewy bodies	none
09-14	2	3/3	89	9	2.75	Alzheimer's disease	no	yes	no	no	no	no	3	2.5	1.5	0.5	1	8.5	frequent	0	1	0	3	3	7	IV	intermediate	No Lewy bodies	none
09-39	1	3/4	82	12	3	Alzheimer's disease	no	yes	no	no	no	no	3	3	3	3	3	15	frequent	3	3	3	3	3	15	VI	high	No Lewy bodies	none
09-42	1	3/3	85	5	3	Alzheimer's disease	no	yes	no	no	no	no	3	3	3	3	3	15	frequent	3	3	3	3	3	15	VI	high	No Lewy bodies	none
10-16	2	3/3	68	8	4.16	Alzheimer's disease	no	yes	no	no	no	no	3	3	3	3	3	15	frequent	3	3	3	3	3	15	VI	high	No Lewy bodies	mild
10-36	1	3/3	90		4.5	Alzheimer's disease	no	yes	no	no	no	no	3	3	3	3	3	15	frequent	3	3	3	3	3	15	V	high	No Lewy bodies	mild
96-04	1	3/4	89	10	2.25	Alzheimer's disease	no	yes	no	no	no	no	3	3	3	1	3	13	frequent	3	3	3	2	3	14	V	high		moderate
96-09	1	3/3	75	6	2.5	Alzheimer's disease	no	yes	no	no	no	no	3	3	3	2.5	2	13.5	frequent	3	3	3	2.5	3	14.5	V	high		mild
96-11	1	3/3	83	6	2.83	Alzheimer's disease	no	yes	no	no	no	no	3	3	3	2	2	13	frequent	1.3	2	2.5	3	3	11.8	VI	high
96-17	2	3/4	86	10	2.75	Alzheimer's disease	no	yes	no	no	no	no	3	3	2.5	3	3	14.5	frequent	2.5	3	3	3	3	14.5	V	high	LB pathology unspecified or not further assessed	severe
96-18	2	4/4	79	14	2.5	Alzheimer's disease	no	yes	no	no	no	no	3	3	2	3	3	14	frequent	1	2	1	3	3	10	IV	intermediate		moderate
96-29	1	3/4	77	1	2.5	Alzheimer's disease	no	yes	no	no	no	no	3	2.5	3	2	2	12.5	moderate	1	2	1.5	3	3	10.5	VI	high	No Lewy bodies	none
96-31	1	3/3	88	5	2	Alzheimer's disease	no	yes	no	no	no	no	3	3	3	2	2	13	frequent	1	2.3	2	1	3	9.3	IV	intermediate	No Lewy bodies
96-46	1	4/4	87	9	2	Alzheimer's disease	no	yes	no	no	no	no	3	3	2	3	3	14	moderate	1	2	1	3	3	10	IV	intermediate	No Lewy bodies	mild
97-18	2	4/4	93	3	2.5	Alzheimer's disease	no	yes	no	no	no	no	3	3	2.5	2.5	3	14	frequent	3	3	2.5	3	3	14.5	VI	high	No Lewy bodies	mild
97-21	1	3/4	81	7	1.75	Alzheimer's disease	no	yes	no	no	no	no	3	2.75	3	2	2.25	13	frequent	3	3	3	3	3	15	VI	high	No Lewy bodies	mild
97-22	2	3/4	81	7	2.5	Alzheimer's disease	no	yes	no	no	no	no	2.5	2.5	2	2.5	2	11.5	frequent	1.6	2.5	1	3	3	11.1	V	high	No Lewy bodies	mild
97-24	2	3/4	85	1	2.66	Alzheimer's disease	no	yes	no	no	no	no	2.8	3	3	1.5	3	13.3	frequent	1.8	3	2	3	3	12.8	V	high	No Lewy bodies	none
97-25	2	3/3	84	5	2.15	Alzheimer's disease	no	yes	no	no	no	no	3	3	3	2	2	13	frequent	1.5	2	1.5	3	2.5	10.5	V	high	No Lewy bodies	none
97-39	2	3/4	78	7	1.75	Alzheimer's disease	no	yes	no	no	no	no	3	3	3	2	2	13	frequent	3	3	3	3	3	15	VI	high	No Lewy bodies	severe
97-44	1	3/4	75	8	2	Alzheimer's disease	no	yes	no	no	no	no	3	3	2.5	2	3	13.5	frequent	1.3	1.5	1	2.5	2.5	8.8	V	high	No Lewy bodies	none
97-48	2	3/4	90	12	3.5	Alzheimer's disease	no	yes	no	no	no	no	2.3	3	3	2.5	2.5	13.3	frequent	2	3	3	3	3	14	VI	high	LB pathology unspecified or not further assessed	severe
98-07	1	3/3	85	1	2.5	Alzheimer's disease	no	yes	no	no	no	no	2.2	3	2.5	1	0	8.7	moderate	0	0	0	1			III	intermediate	No Lewy bodies	none
98-10	1	3/4	82	7	2.25	Alzheimer's disease	no	yes	no	no	no	no	2.5	3	3	2	2.5	13	frequent	2	3	2	3	3	13	V	high	LB pathology unspecified or not further assessed	mild
98-18	2	3/3	91	4	2.16	Alzheimer's disease	no	yes	no	no	no	no	2.5	2.5	3	1.5	0	9.5	moderate	0	0	0	1.5	2.5	4	III	intermediate	No Lewy bodies	mild
98-30	2	3/4	86	5	2.5	Alzheimer's disease	no	yes	no	no	no	no	2.75	2.5	3	2.5	2.5	13.25	frequent	1	2	1.5	1.5	2.75	8.75	V	high	No Lewy bodies	moderate
99-10	2	3/4	74	7	2	Alzheimer's disease	no	yes	no	no	no	no	2.6	3	3	2.5	2.5	13.6	frequent	3	3	3	3	3	15	V	high	No Lewy bodies	moderate
99-15	1	4/4	83	8	2.83	Alzheimer's disease	no	yes	no	no	no	no	3	3	3	3	3	15	frequent	3	3	3	3	3	15	VI	high	No Lewy bodies	none
99-28	1	3/4	80	3	3	Alzheimer's disease	no	yes	no	no	no	no	2.5	2.5	3	3	3	14	moderate	0	0.5	0	3	3	6.5	IV	intermediate	No Lewy bodies	moderate
99-43	1	3/4	80	10	3.25	Alzheimer's disease	no	yes	no	no	no	no	3	3	3	2	2.5	13.5	frequent	3	3	3	3	3	15	VI	high	No Lewy bodies	none
99-48	2	3/4	85	5	2.25	Alzheimer's disease	no	yes	no	no	no	no	2.75	2.5	3	2.5	2.75	13.5	moderate	0	2.5	0	3	3	8.5	IV	intermediate	No Lewy bodies	none
99-52	2	3/3	89	9	4	Alzheimer's disease	no	yes	no	no	no	no	3	2	3	1	1.75	10.75	moderate	3	3	3	3	3	15	VI	high	LB pathology unspecified or not further assessed	moderate
99-60	1	3/4	83	3	4.16	Alzheimer's disease	no	yes	no	no	no	no	2.5	2	2.5	1	2	10	moderate	0	0	0	1	2.5	3.5	III	intermediate	No Lewy bodies	none
99-64	2	3/4	79	10	1.5	Alzheimer's disease	no	yes	no	no	no	no	3	3	3	2.5	2.5	14	frequent	2.66	3	3	3	3	14.66	VI	high	No Lewy bodies	severe
00-23	2	4/4	82	10	2.83	Parkinson's disease	no	yes	yes	no	no	no	2.5	2.5	2.5	2	2	11.5	moderate	1	1	0.5	2.25	2.75	7.5	IV	intermediate	Neocortical type	severe
00-27	2	3/4	73	29	2.16	Parkinson's disease with dementia	no	no	yes	no	no	no	0.25	0.5	0.5	0	0	1.25	sparse	0	0	0	2	1.5	3.5	III	low	Neocortical type	severe
00-45	1	3/3	70	12	1.83	Parkinson's disease	no	no	yes	no	no	no	0	0	0	0	0	0	zero	0	0	0	1	2.25	3.25	III	not AD	Limbic type	severe
01-19	2	2/3	87	18	2.66	Parkinson's disease with dementia	no	no	yes	no	no	yes	0	0	0	0	0	0	zero	0	0	0	2.5	3	5.5	IV	not AD	Limbic type	severe
01-24	1	3/4	75	8	4.5	Parkinson's disease	no	yes	yes	no	no	no	2.5	2.5	3	1	1.75	10.75	moderate	0	0	0	0.25	1.75	2	II	intermediate	Limbic type	severe
01-27	1	2/4	72	9	3	Parkinson's disease	no	yes	yes	no	no	no	2	1.75	2.5	0	0.75	7	moderate	0	0	0	0.25	0.25	0.5	I	intermediate	Limbic type	severe
01-29	1	3/4	80	10	3.33	Parkinson's disease	no	yes	yes	no	no	no	2	2	2.5	1	2.25	9.75	moderate	0	0	0	1.5	2.25	3.75	III	intermediate	Neocortical type	severe
01-42	1	3/3	85	15	4	Parkinson's disease	no	no	yes	no	no	no	0	0	0	0	0	0	zero	0	0	0	2	1.25	3.25	II	criteria not met	Limbic type	severe
01-49	2	3/3	79	6	2	Parkinson's disease	no	yes	yes	no	no	no	3	2.75	3	2	2	12.75	moderate	0	1.25	0	3	3	7.25	IV	intermediate	Brainstem predominant type	mild
02-05	1	3/3	86	7	2.5	Parkinson's disease	no	yes	yes	no	no	no	2	1.5	1.5	0	1.25	6.25	moderate	0	1	0	1.5	2.5	5	III	intermediate	Limbic type	severe
02-10	1	3/3	71	12	3.5	Parkinson's disease	no	yes	yes	no	no	no	2.75	2.25	2.5	1.5	2.25	11.25	moderate	0	0.5	0	0.5	2	3	III	intermediate	Neocortical type	severe
02-15	2	3/3	78	16	3.5	Parkinson's disease with dementia	no	no	yes	no	no	no	2.5	2.5	3	1	2.75	11.75	sparse	0	0.25	0	1.5	3	4.75	III	low	Neocortical type	severe
02-17	2	3/4	82	22	3	Parkinson's disease with dementia	no	no	yes	no	no	no	2	1.25	1.5	1	1.25	7	sparse	0	0	0	3	2.5	5.5	III	low	Limbic type	severe
03-08	1	3/3	74	14	3	Parkinson's disease with dementia	no	no	yes	no	no	no	0	0.5	0.5	0	0	1	zero	0	0.25	0	0.25	0.25	0.75	I	criteria not met	Limbic type	severe
03-16	1	2/3	82	13	3.25	Parkinson's disease	no	yes	yes	no	yes	no	2.5	2	2.5	0	1.75	8.75	moderate	0	0	0	0.25	0.75	1	II	intermediate	Neocortical type	severe
03-22	2	3/3	86	11	10.5	Parkinson's disease	no	no	yes	no	no	no	2.5	2	2.5	1	2	10	moderate	1	1	1	2.5	3	8.5	IV	criteria not met	Limbic type	severe
03-25	1	3/3	78	19	2.5	Parkinson's disease with dementia	no	no	yes	no	no	no	0	0	0	0	0	0	zero	0	0	0	1.5	0.25	1.75	III	criteria not met	Brainstem predominant type	severe
03-29	1	2/3	79	23	4.5	Parkinson's disease with dementia	no	no	yes	no	no	no	0.25	0	0	0	0	0.25	zero	0	0	0	0.5	1.25	1.75	II	criteria not met	Limbic type	severe
03-35	2	3/3	85	18	10	Parkinson's disease	no	yes	yes	no	no	yes	2.5	2.5	3	1.25	1.75	11	moderate	1	2.5	2	2	2.25	9.75	IV	intermediate	Limbic type	severe
03-51	1	3/3	70	30	2.33	Parkinson's disease with dementia	no	no	yes	no	no	no	0	0	0	0	0	0	zero	0	0	0	0.5	1.5	2	II	low	Limbic type	severe
04-15	1	3/4	89		2.66	Parkinson's disease	no	no	yes	no	no	no	2.5	2.5	3	0.25	1.25	9.5	moderate	0	0	0	1.5	1.75	3.25	III	criteria not met	Brainstem predominant type	mild
04-17	1	2/3	83	7	2	Parkinson's disease with dementia	no	no	yes	no	no	no	0	0	0	0	0	0	zero	0	0.25	0	2	2	4.25	III	criteria not met	Brainstem predominant type	none
04-27	2	3/4	79	20	3.5	Parkinson's disease	no	no	yes	no	no	no	2.5	3	3	2	2.75	13.25	moderate	0.5	0.5	0.5	2	3	6.5	IV	intermediate	Neocortical type	severe
04-42	1	2/3	73	13	2	Parkinson's disease	no	yes	yes	no	no	no	3	3	3	1	2.25	12.25	moderate	0.5	0	0	0.5	1.25	2.25	II	low	Limbic type	severe
05-07	2	3/4	81	4	2	Parkinson's disease	no	yes	yes	no	no	yes	3	2.75	3	1.5	2.75	13	moderate	0	1	0	2	2.75	5.75	IV	intermediate	Limbic type	severe
05-17	2	3/3	84	23	2	Parkinson's disease with dementia	no	no	yes	no	no	no	0	1	0	0	1	2	zero	0	0	0	0.5	1	1.5	II	low	Limbic type	severe
05-26	1	3/3	73	18	7.16	Parkinson's disease	no	no	yes	no	no	no	0	0	0	0	0	0	zero	0	0	0	0	1	1	I	criteria not met	Limbic type	moderate
06-23	2	3/3	77	23	4	Parkinson's disease	no	yes	yes	no	no	no	2.5	2.5	2	0	2	9	frequent	1	1	1	3	3	9	IV	intermediate	Limbic type	severe
06-44	1	3/3	79	4	2.5	Parkinson's disease	no	yes	yes	no	no	no	1.5	2	1.5	1	1.5	7.5	moderate	0	0.5	0	1	1.5	3	II	low	Neocortical type	severe
06-51	2	2/3	87	9	2.16	Parkinson's disease	no	no	yes	no	no	no	0.5	1	0.5	0	0	2	sparse	0	0	0	0.5	1	1.5	I	criteria not met	Limbic type	severe
06-55	1	2/3	83	15	4.33	Parkinson's disease with dementia	no	no	yes	no	no	yes	0	0	0	0	0	0	zero	0.5	0	0	0	0	0.5	0	criteria not met	Limbic type	severe
06-62	2	3/3	82	18	4.16	Parkinson's disease with dementia	no	no	yes	no	no	no	0	0	0	0	0	0	zero	0	0.5	0	3	3	6.5	III	criteria not met	Limbic type	severe
07-22	2	3/4	81	6	3.5	Parkinson's disease	no	no	yes	no	yes	no	1	1.5	2.5	0	0	5	sparse	0	0	0	1.5	2	3.5	III	low	Limbic type	moderate
07-41	1	3/3	76	9	4.83	Parkinson's disease	no	yes	yes	no	no	no	3	3	1.5	2.5	3	13	frequent	0.5	2	0	3	3	8.5	IV	intermediate	Neocortical type	severe
07-66	1	3/3	75	21	2.25	Parkinson's disease with dementia	no	no	yes	no	no	no	0	0	0	0	0	0	zero	0	0	0	1.5	2	3.5	III	criteria not met	Neocortical type	severe
08-14	1	3/3	86	4	2	Parkinson's disease	no	no	yes	no	no	yes	2	2.5	2.5	2	2.5	11.5	moderate	1.5	1.5	1	2.5	3	9.5	III	criteria not met	Neocortical type	severe
08-32	1	3/4	76	20	3.33	Parkinson's disease	no	yes	yes	no	no	no	2	2	2.5	0.5	2	9	moderate	0	0	0	1.5	2	3.5	III	intermediate	Limbic type	severe
08-65	1	2/3	74	17	8.75	Parkinson's disease with dementia	no	no	yes	no	no	no	0	0	0	0	0	0	zero	0	0	0	1.5	1.5	3	III	criteria not met	Limbic type	severe
08-70	1	2/3	75	16	2.33	Parkinson's disease with dementia	no	no	yes	no	no	no	0	0	0	0	0	0	zero	0	0	0	2	3	5	IV	criteria not met	Limbic type	severe
08-74	2	3/3	79		3.16	Parkinson's disease	no	no	yes	no	no	no	1.5	2	1.5	0	2.5	7.5	sparse	0	0.5	0	1	2	3.5	II	criteria not met	Limbic type	severe
09-15	1	3/3	84	17	3.75	Parkinson's disease	no	yes	yes	no	no	no	3	3	3	2	3	14	frequent	0	0.5	0.5	3	3	7	IV	intermediate	Neocortical type	severe
09-36	1	3/4	80	9	3	Parkinson's disease	no	yes	yes	no	no	no	3	3	2.5	1	3	12.5	frequent	0	1	0	2	3	6	IV	intermediate	Neocortical type	severe
09-54	2	3/3	82	13	4.75	Parkinson's disease	no	yes	yes	no	no	yes	3	3	3	2	3	14	frequent	2.5	3	3	3	3	14.5	V	high	Neocortical type	severe
10-04	1	3/3	81		3.55	Parkinson's disease	no	yes	yes	no	no	no	3	3	3	2	2.5	13.5	frequent	0.5	1	0.5	2	3	7	III	intermediate	Neocortical type	severe
10-27	2	3/3	85	16	1.75	Parkinson's disease with dementia	no	no	yes	no	no	no	0	0	0	0	0	0	zero	0	0.5	0	3	3	6.5	III	criteria not met	Neocortical type	severe
10-29	1	3/4	73	11	2.5	Parkinson's disease	no	yes	yes	no	no	no	3	3	3	2.5	3	14.5	frequent	0	0.5	0	3	3	6.5	IV	intermediate	Neocortical type	severe
10-37	2	3/3	84		5	Parkinson's disease with dementia	no	no	yes	no	no	no	0	0	0	0	0	0	zero	0	0.5	0	2	3	5.5	IV	criteria not met	Limbic type	severe
94-31	1		83	4	2.16	Parkinson's disease with dementia	no	no	yes	no	no	no	1	0.5	1	0	0	2.5	zero	0	0	0	2	3	6	III	criteria not met	LB pathology unspecified or not further assessed	severe
95-14	1		80	25	2.25	Parkinson's disease	no	no	yes	no	no	no	1.25	1	2.5	0	0	4.75	sparse	0.25	0	0	1	1	2.25	II	criteria not met	LB pathology unspecified or not further assessed	severe
96-49	2	3/3	87	0	2	Parkinson's disease with dementia	no	no	yes	no	no	no	2.5	2	2.5	1	0	8	sparse	0	0	0	1	2	3	II	criteria not met	LB pathology unspecified or not further assessed	moderate
97-34	1	3/3	81	2	2	Parkinson's disease	no	yes	yes	no	no	no	3	3	3	1.5	3	13.5	frequent	0	1	0	2	3	6	III	intermediate	Neocortical type	severe
97-49	1	3/4	88	0	3.66	Parkinson's disease	no	yes	yes	no	no	no	1.5	2	2.5	0	0.5	6.5	moderate	0.5	0	0	1	1	2.5	I	intermediate	Neocortical type	severe
98-03	1	3/3	72	27	3	Parkinson's disease with dementia	no	no	yes	no	no	no	0	0	0	0	0	0	zero	0.5	0	1	2	1	4.5	I	criteria not met	Neocortical type	severe
98-11	1	3/3	76	2	5.16	Parkinson's disease with dementia	no	no	yes	no	no	yes	1	1.5	1.5	0	2	6	zero	0	0.75	0	2	2	4.75	III	not AD	Brainstem predominant type	moderate
98-15	1	2/3	88	1	2.66	Parkinson's disease	no	yes	yes	no	no	no	2.25	2	1.5	0	1	6.75	moderate	0	0.25	0	2	2	4.25	III	intermediate	Neocortical type	mild
98-24	1	2/3	81	8	2.5	Parkinson's disease	no	no	yes	no	no	no	0	0	0	0	0	0	zero	0	0	0	1.5	1	2.5	I	criteria not met	Neocortical type	moderate
98-29	1	3/3	77	4	4	Parkinson's disease	no	no	yes	no	no	no	0	1.5	1.5	0	1.5	4.5	sparse	0	0	0	1	2.5	3.5	III	criteria not met	Neocortical type	severe
99-01	1	3/3	83	9	5.25	Parkinson's disease with dementia	no	no	yes	no	no	yes	0.5	0	0	0	0	0.5	sparse	1	0.5	0.5	0.5	2	4.5	III	low	Limbic type	moderate
99-05	2	3/3	83	1	2.5	Parkinson's disease	no	yes	yes	no	no	no	2	2.5	2	1.5	2	10	frequent	0	0.5	0	2.5	2.5	5.5	IV	intermediate	Limbic type	severe
99-09	2	3/3	77	21	2.66	Parkinson's disease	no	no	yes	no	no	no	0	1	0.5	0	0	1.5	zero	0	0.5	0	1	1.5	3	II	criteria not met	Limbic type	severe
99-17	2	3/3	83	21	12	Parkinson's disease	no	no	yes	no	no	no	0.5	0	1	0	0	1.5	sparse	0	0.5	0	1.5	2.25	4.25	III	criteria not met	Limbic type	severe
99-23	2	3/3	89		3.66	Parkinson's disease	no	no	yes	no	no	no	3	2.75	3	1.5	2	12.25	moderate	0	1	0	2.5	3	6.5	IV	criteria not met	Brainstem predominant type
99-26	2	3/3	79	1	6	Parkinson's disease with dementia	no	no	yes	no	no	no	0	1.75	1	0	0	2.75	sparse	0	0.75	0	1.5	1	3.25	II	criteria not met	Limbic type	severe
99-36	1	3/4	76	2	3.25	Parkinson's disease	no	yes	yes	no	no	no	1.5	1.5	1.5	1.5	2	8	moderate	0.25	1.5	0	2.5	1.75	6	IV	intermediate	Neocortical type	severe
99-38	2	3/3	78	23	1.75	Parkinson's disease	no	no	yes	no	no	no	0	0	0	0	0	0	zero	0	0.5	0	2.5	2.5	5.5	III	criteria not met	Limbic type	severe
99-51	1	3/4	73	17	4	Parkinson's disease	no	yes	yes	no	no	no	3	3	3	0	1.75	10.75	moderate	0	0.25	0	0	2	2.25	II	intermediate	Neocortical type	severe
99-63	1	3/3	85	0	2.66	Parkinson's disease with dementia	no	no	yes	no	no	no	1.5	1	1.5	0	0.75	4.75	sparse	0	0.5	0	1.5	1.5	3.5	III	low	Limbic type	severe
01-37	2	3/4	88		3	control	yes	no	no	no	no	no	0	0.25	0	0	0	0.25	zero	0	0	0	1	1	2	II	criteria not met	No Lewy bodies	none
01-44	2	3/3	78		2.83	Control	yes	no	no	no	no	no	2.33	1.75	2	1	1.75	8.83	moderate	0	0	0	1.5	2.75	4.25	III	criteria not met	No Lewy bodies	moderate
01-46	2	3/3	90		3	Control	yes	no	no	no	no	no	1	2	1	1	1.5	6.5	sparse	0	1	0	1.5	2	4.5	III	criteria not met	No Lewy bodies	moderate
02-01	2	3/3	88	1	3	control	yes	no	no	no	no	no	0	0	0	0	0	0	zero	0	0.5	0	2	2	4.5	IV	criteria not met	No Lewy bodies	mild
02-04	2	3/3	80		2	control	yes	no	no	no	no	no	1.25	0.5	0	0	0	1.75	moderate	0	0	0	1.5	2	3.5	III	criteria not met	No Lewy bodies	none
02-33	1	3/3	85		2.25	control	yes	no	no	no	no	no	1.5	2	2	0	2.75	8.25	moderate	0	1	0	1.5	2.5	5	III	criteria not met	No Lewy bodies	none
03-10	1	3/4	89	5	1.5	control	yes	no	no	no	no	no	3	2.5	2.5	2	1.75	11.75	moderate	0	1.25	0	2.75	3	7	IV	criteria not met	No Lewy bodies	none
03-12	2	3/4	88		7	control	yes	no	no	no	no	no	0	0	0	0	0	0	zero	0	0.25	0	1.5	1.25	3	III	criteria not met	No Lewy bodies	none
03-15	1	3/3	80		3.25	control	yes	no	no	no	no	no	0.5	0.5	1	0	0.5	2.5	sparse	0	0.25	0	1	1.5	2.75	II	criteria not met	No Lewy bodies	none
03-28	1	3/3	80		2.16	control	yes	no	no	no	no	no	3	3	3	1.25	2.5	12.75	zero	0	0	0	0.5	0.5	1	I	criteria not met	No Lewy bodies	none
03-39	1	3/3	86		2.75	control	yes	no	no	no	no	no	2.5	2	3	0	1.25	8.75	moderate	0	0.75	0	0.25	0.75	1.75	II	criteria not met	No Lewy bodies	none
03-58	2	3/4	85		1.5	control	yes	no	no	no	no	no	3	2.5	2.5	0	2.25	10.25	moderate	0	0.5	0	2.25	2.5	5.25	III	criteria not met	No Lewy bodies	none
04-05	2	3/3	82		2.25	control	yes	no	no	no	no	no	0	0	0	0	0	0	zero	0	0	0	1.5	2	3.5	II	criteria not met	No Lewy bodies	none
04-30	2	2/3	78		3.75	control	yes	no	no	no	no	no	1.5	2.5	2.5	1.5	2	10	moderate	1	3	3	2.25	3	12.25	IV	criteria not met	No Lewy bodies	none
04-31	1	3/4	82		3	control	yes	no	no	no	no	no	3	3	3	2	3	14	frequent	0.5	3	1.5	3	3	11	IV	criteria not met	No Lewy bodies	none
04-38	2	2/2	83		4.83	control	yes	no	no	no	no	no	2.5	2.5	3	0.5	1.5	10	moderate	0	0	0	0.5	1	1.5	II	criteria not met	No Lewy bodies	none
04-62	2	3/3	86		1.5	control	yes	no	no	no	no	no	1	2	1	0	2	6	moderate	0	0	0	2.5	2.5	5	IV	criteria not met	No Lewy bodies	none
05-10	1	3/3	91		1.5	control	yes	no	no	no	no	no	0	0	0	0	0	0	zero	0	0	0	1	1.75	2.75	II	criteria not met	No Lewy bodies	none
02-01	2	3/4	88	1	2	control	yes	no	no	no	no	no	1.5	1.5	2	0	1.25	6.25	moderate	0	0	0	0.5	2	2.5	III	criteria not met	No Lewy bodies	none
05-14	2	3/3	90		4	control	yes	no	no	no	no	no	0	0	0	0	0	0	zero	0	0.25	0.25	3	2.75	6.25	IV	criteria not met	No Lewy bodies	none
05-16	1	3/3	82		3	control	yes	no	no	no	no	no	0.75	1.5	0.25	0	1.5	4	sparse	0	1	0	1	1	3	III	criteria not met	No Lewy bodies	mild
05-20	1	3/3	75	3	4.33	control	yes	no	no	no	no	no	3	3	3	2	3	14	frequent	0.5	1	0.5	3	3	8	IV	criteria not met	No Lewy bodies	none
05-21	1	3/3	91	7	2.5	control	yes	no	no	no	no	no	0	0	0	0	0	0	zero	0	1	0	3	3	7	IV	criteria not met	No Lewy bodies	mild
06-05	2	2/3	88		4.5	control	yes	no	no	no	no	no	0.75	1.5	0.5	0	1	3.75	sparse	0	0	0	2	1.5	3.5	III	criteria not met	No Lewy bodies	mild
06-08	1	3/3	84		2.5	control	yes	no	no	no	no	no	1.5	2.5	0.5	1	1	6.5	frequent	0	0	0	0.5	1.5	2	II	criteria not met	No Lewy bodies	none
06-13	2	2/3	98	5	2.5	control	yes	no	no	no	no	no	0.5	2.5	0.5	0	2	5.5	moderate	0	1	0	3	3	7	IV	criteria not met	No Lewy bodies	mild
06-15	2	2/3	87		2.5	control	yes	no	no	no	no	no	1.5	1.5	1.5	0	0	4.5	moderate	0	0.25	0	1.5	2.5	4.25	III	criteria not met	No Lewy bodies	mild
06-19	1	2/3	84		4.25	control	yes	no	no	no	no	no	1.5	1.5	2	1	1	7	moderate	0	0.25	0	0.5	0.5	1.25	II	criteria not met	No Lewy bodies	none
06-21	1	2/3	73		2.5	control	yes	no	no	no	no	no	1	2	0.5	0	2	5.5	sparse	0	0	0	1	2	3	II	criteria not met	No Lewy bodies	mild
06-27	1	3/3	78		5.25	control	yes	no	no	no	no	no	0	0	0	0	0	0	zero	0	0.5	0	0.5	1.5	2.5	II	criteria not met	No Lewy bodies	mild
06-32	2	3/3	77		3	control	yes	no	no	no	no	no	3	2.5	3	0.5	2.5	11.5	frequent	0	0	0	0.5	1.5	2	II	criteria not met	No Lewy bodies	none
06-35	1	3/3	89		3.33	control	yes	no	no	no	no	no	1.5	1	2.5	0	1.5	6.5	moderate	0	0	0	1.5	2	3.5	III	criteria not met	No Lewy bodies	moderate
06-63	2	3/3	84		3.25	control	yes	no	no	no	no	no	3	3	3	2	3	14	frequent	0	0.5	0	2.5	3	6	III	criteria not met	No Lewy bodies	mild
07-10	2	3/3	90		4.25	control	yes	no	no	no	no	no	2.5	3	2	0.5	2.5	10.5	frequent	0	0	0	2.5	2.5	5	III	criteria not met	No Lewy bodies	none
07-11	2	3/4	75		2.75	control	yes	no	no	no	no	no	0	0	0	0	0	0	zero	0	0	0	2	3	5	III	criteria not met	No Lewy bodies	none
07-58	2	3/3	88		2.33	control	yes	no	no	no	no	no	2	3	3	1.5	2.5	12	frequent	0	0.5	0	2	2.5	5	III	criteria not met	No Lewy bodies	mild
07-63	2	3/3	87		2.5	control	yes	no	no	no	no	no	0	0	0	0	0	0	zero	0	0	0	2	2.5	4.5	IV	criteria not met	No Lewy bodies	none
07-73	2	3/4	76		4	control	yes	no	no	no	no	no	0	0	0	0	0	0	zero	0	0	0	0	0.5	0.5	I	criteria not met	No Lewy bodies	mild
08-35	1	3/4	87		2.25	control	yes	no	no	no	no	no	3	3	3	2	3	14	moderate	0	0.5	0	3	3	6.5	IV	criteria not met	No Lewy bodies	mild
08-40	1	3/4	76		2.33	control	yes	no	no	no	no	no	1	1	2.5	0	1	5.5	sparse	0	0	0	0	0	0	I	criteria not met	No Lewy bodies
08-52	1	3/3	94	8	2.5	control	yes	no	no	no	no	no	3	3	3	3	3	15	frequent	1	3	2	3	3	12	IV	criteria not met	No Lewy bodies	none
08-55	1	3/3	71		3	control	yes	no	no	no	no	no	0	0	0	0	0	0	zero	0	0	0	0	0	0	I	criteria not met	No Lewy bodies	none
08-77	2	3/3	91		7.25	control	yes	no	no	no	no	no	0	0	0	0	0	0	zero	0	0	0	2	2	4	IV	criteria not met	No Lewy bodies	none
08-85	1	2/3	82		3.66	control	yes	no	no	no	no	no	0	0	0	0	0	0	zero	0	0.5	0	3	3	6.5	III	criteria not met	No Lewy bodies	none
08-88	1	3/3	65		3.5	control	yes	no	no	no	no	no	0	0	0	0	0	0	zero	0	0	0	0.5	0.5	1	I	criteria not met	No Lewy bodies	none
09-20	2	3/3	99		3.5	control	yes	no	no	no	no	no	0	0	0	0	0	0	zero	0	0.5	0	1	2	3.5	III	criteria not met	No Lewy bodies	none
09-31	1	3/3	92		2.66	control	yes	no	no	no	no	no	0	0	0	0	0	0	zero	0.5	2	0	3	3	8.5	IV	criteria not met	No Lewy bodies	mild
09-35	1	3/3	38		3	control	yes	no	no	no	no	no	0	0	0	0	0	0	zero	0	0	0	0	0	0	0	criteria not met	No Lewy bodies	none
09-49	1	3/3	97	1	3	control	yes	no	no	no	no	no	0	0.5	0	0	0	0.5	sparse	0	0.5	0	1	1.5	3	III	criteria not met	No Lewy bodies	none
09-50	1	3/3	53		3.66	control	yes	no	no	no	no	no	0	0	0	0	0	0	zero	0	0	0	0.5	0.5	1	I	criteria not met	No Lewy bodies	none
09-57	1	2/2	80		3.5	control	yes	no	no	no	no	no	0	1.5	0.5	0	2.5	4.5	sparse	0	0.5	0	2	2.5	5	III	criteria not met	No Lewy bodies	none
10-13	1		85		3	control	yes	no	no	no	no	no	0	0	0	0	0	0	zero	0	0	0	1.5	2.5	4	III	criteria not met	No Lewy bodies	none
10-22	2	3/3	59		3.15	control	yes	no	no	no	no	no	0	1	0	0	0.5	1.5	zero	0	0	0	0	0.5	0.5	I	criteria not met	No Lewy bodies	none
10-26	2	3/3	95	2	2.5	control	yes	no	no	no	no	no	0	0	0	0	0	0	zero	0	0.5	0	3	3	6.5	III	criteria not met	No Lewy bodies	none
10-32	2	3/4	84		2.51	control	yes	no	no	no	no	no	3	3	3	2	2.5	13.5	frequent	0.5	1	0	2.5	3	7	IV	criteria not met	No Lewy bodies	none
10-39	1	3/3	93		3	control	yes	no	no	no	no	no	0	0	0	0	0	0	zero	0	0	0	0.5	0.5	1	I	not AD	No Lewy bodies	none
95-36	2	3/3	92		1.16	control	yes	no	no	no	no	no	3	2.5	3	1	1	10.5	moderate	0.3	0	0	3	3	6.3	III	criteria not met	LB pathology unspecified or not further assessed	none
95-39	1	3/3	68		2	control	yes	no	no	no	no	no	1.6	2.5	2	2.5	3	11.6	sparse	0	0	0	1.5	1	2.5	III	criteria not met		none
95-40	1	3/3	74		2.5	control	yes	no	no	no	no	no	0	0	0	0	0	0	zero	0.5	1	0	1	1	3.5	II	criteria not met	No Lewy bodies	none
96-22	1	3/3	94		2	control	yes	no	no	no	no	no	1.3	2	1	0	1	5.3	sparse	0	1	0	1	2	4	II	criteria not met	No Lewy bodies	none
96-30	1	3/3	90		2.16	control	yes	no	no	no	no	no	3	3	3	1	2	12	sparse	0.3	1	1	2	2	6.3	III	criteria not met	No Lewy bodies	none
96-35	1	2/3	84		2.66	control	yes	no	no	no	no	no	1.5	1.5	1.5	1.5	1	7	sparse	0	1	1	1	1	4	III	criteria not met	No Lewy bodies	none
97-17	1	3/3	78		2.66	control	yes	no	no	no	no	no	0	0	0	0	0	0	zero	0	0	0	0	1	1	II	criteria not met	No Lewy bodies	moderate
97-37	1	3/4	83		3.16	control	yes	no	no	no	no	no	0	0.5	0.5	0	0	1	zero	0	0	0	0	1	1	I	criteria not met	No Lewy bodies	none
97-45	1	3/3	79		3	control	yes	no	no	no	no	no	0	0	0	0	0	0	zero	0	1	0.5	1	1.5	4	I	criteria not met	No Lewy bodies	none
97-51	1	3/3	84		3	control	yes	no	no	no	no	no	2.8	2.3	2.5	0.5	2.5	10.6	frequent	0	1	0	1	2.5	4.5	III	criteria not met	No Lewy bodies	moderate
98-19	2	3/3	87		4	control	yes	no	no	no	no	no	0.7	0	0.5	0	1	2.2	sparse	0	0	0	1.5	1	2.5	III	criteria not met	No Lewy bodies	none
98-22	1	3/3	90		2.5	control	yes	no	no	no	no	no	2.7	2.3	2	1	0	8	moderate	0	0	0	1	1	2	III	criteria not met	No Lewy bodies	mild
98-23	1	3/3	68		2	control	yes	no	no	no	no	no	0	0	0	0	0	0	zero	0	1	0	0.5	1	2.5	I	criteria not met	No Lewy bodies	none
98-34	2	3/4	73		1.5	control	yes	no	no	no	no	no	0	0	0	0	0	0	zero	0	0.5	0	0	1	1.5	I	criteria not met	No Lewy bodies	none
98-37	1	3/4	78		2.25	control	yes	no	no	no	no	no	3	3	3	1.5	2.5	13	moderate	0.5	0.5	1.5	1	2.5	6	III	criteria not met	No Lewy bodies	none
99-02	2	4/4	70		2	control	yes	no	no	no	no	no	1.5	2	2	1	1.75	8.25	sparse	0	0	0	0	0	0	I	criteria not met	No Lewy bodies	none
99-14	1	3/3	86		2.5	control	yes	no	no	no	no	no	0	0	0	0	0	0	zero	0	0.5	0	1	2	3.5	II	criteria not met	No Lewy bodies	none
99-25	2	3/3	76		2.75	control	yes	no	no	no	no	no	1.6	1	2	0	0	4.6	moderate	0	0	0	0	0	0	I	criteria not met	No Lewy bodies	none
99-27	2	3/4	88		2	control	yes	no	no	no	no	no	1.75	2	2.5	1.5	1.5	9.25	sparse	0	0	0	2.5	2.5	5	III	criteria not met	No Lewy bodies	none
99-29	1	2/3	81		3.75	control	yes	no	no	no	no	no	1.5	1.5	1.5	2	2	8.5	sparse	0	1	0	3	3	7	IV	criteria not met	No Lewy bodies	none
99-44	1	3/4	69		2.16	control	yes	no	no	no	no	no	1.5	1.5	2	1	1.5	7.5	sparse	0	0	0	0	0	0	I	criteria not met	No Lewy bodies	none
99-58	2	2/2	91		2.5	control	yes	no	no	no	no	no	0	0	1	0	0	1	sparse	0	0	0	1.5	2.5	4	III	criteria not met	No Lewy bodies	none
