# Supplementary material for: Profiles of Extracellular miRNA in Cerebrospinal Fluid and Serum from Patients with Alzheimer's and Parkinson's Diseases Correlate with Disease Status and Features of Pathology
Source: PLoS One. 2014 May 5;9(5):e94839. doi: 10.1371/journal.pone.0094839 (PMC4010405; doi:10.1371/journal.pone.0094839)
Supplement: Table S2 — Normalized average number of counts per million detected in CSF and Serum from all samples. (XLSX) [file pone.0094839.s004.xlsx]

## Sheet: Sheet1
miRNA name	Mean normalized count for CSF samples	Mean normalized count for SER samples
hsa-let-7a-3p_hsa-let-7a-1	24.5257	2.80539
hsa-let-7a-5p_hsa-let-7a-1	12394.7	2028.92
hsa-let-7a-2-3p_hsa-let-7a-2	0.165175	0.0191025
hsa-let-7a-5p_hsa-let-7a-2	12398	2028.8
hsa-let-7a-3p_hsa-let-7a-3	24.5039	2.80457
hsa-let-7a-5p_hsa-let-7a-3	12381.8	2026.83
hsa-let-7b-3p_hsa-let-7b	18.1815	4.6815
hsa-let-7b-5p_hsa-let-7b	4308.7	1160.69
hsa-let-7c_hsa-let-7c	7347.68	1573.02
hsa-let-7d-3p_hsa-let-7d	90.5097	37.1953
hsa-let-7d-5p_hsa-let-7d	178.567	60.8414
hsa-let-7e-3p_hsa-let-7e	4.42125	0.136518
hsa-let-7e-5p_hsa-let-7e	3179.5	667.617
hsa-let-7f-1-3p_hsa-let-7f-1	5.32814	0.705609
hsa-let-7f-5p_hsa-let-7f-1	10544.6	1927.6
hsa-let-7f-2-3p_hsa-let-7f-2	14.4612	1.6694
hsa-let-7f-5p_hsa-let-7f-2	10705.4	1965.51
hsa-let-7g-3p_hsa-let-7g	5.89818	1.9287
hsa-let-7g-5p_hsa-let-7g	1169.65	301.813
hsa-let-7i-3p_hsa-let-7i	9.775	16.4588
hsa-let-7i-5p_hsa-let-7i	3375	1256.77
hsa-miR-1_hsa-mir-1-1	9.95765	10.6481
hsa-miR-1_hsa-mir-1-2	9.75185	10.8531
hsa-miR-100-3p_hsa-mir-100	0.995871	0.0285474
hsa-miR-100-5p_hsa-mir-100	5559.55	679.357
hsa-miR-101-3p_hsa-mir-101-1	1878.23	586.545
hsa-miR-101-5p_hsa-mir-101-1	4.87125	2.71941
hsa-miR-101-3p_hsa-mir-101-2	1887.22	589.489
hsa-miR-103a-3p_hsa-mir-103a-1	790.243	2214.05
hsa-miR-103a-2-5p_hsa-mir-103a-2	1.09997	0.870327
hsa-miR-103a-3p_hsa-mir-103a-2	790.337	2214.08
hsa-miR-103b_hsa-mir-103b-1	0	0
hsa-miR-103b_hsa-mir-103b-2	0	0
hsa-miR-105-3p_hsa-mir-105-1	3.76633	0.0721709
hsa-miR-105-5p_hsa-mir-105-1	21.4737	0.369756
hsa-miR-105-3p_hsa-mir-105-2	3.97602	0.123279
hsa-miR-105-5p_hsa-mir-105-2	21.4737	0.369756
hsa-miR-106a-3p_hsa-mir-106a	0.142316	0.0391174
hsa-miR-106a-5p_hsa-mir-106a	9.72721	10.6574
hsa-miR-106b-3p_hsa-mir-106b	121.468	529.884
hsa-miR-106b-5p_hsa-mir-106b	7.5945	14.5078
hsa-miR-107_hsa-mir-107	690.702	2142.86
hsa-miR-10a-3p_hsa-mir-10a	0.622375	0.466642
hsa-miR-10a-5p_hsa-mir-10a	5939.93	7502.31
hsa-miR-10b-3p_hsa-mir-10b	0.533708	0.515577
hsa-miR-10b-5p_hsa-mir-10b	6436.27	7842.19
hsa-miR-1178_hsa-mir-1178	0.00024911	0
hsa-miR-1179_hsa-mir-1179	0.687696	0.0329091
hsa-miR-1180_hsa-mir-1180	108.501	27.3184
hsa-miR-1181_hsa-mir-1181	0	0
hsa-miR-1182_hsa-mir-1182	0	0
hsa-miR-1183_hsa-mir-1183	0	0
hsa-miR-1184_hsa-mir-1184-1	0	0
hsa-miR-1184_hsa-mir-1184-2	0	0
hsa-miR-1184_hsa-mir-1184-3	0	0
hsa-miR-1185-1-3p_hsa-mir-1185-1	0.089725	0.141956
hsa-miR-1185-5p_hsa-mir-1185-1	0.549556	0.0994725
hsa-miR-1185-2-3p_hsa-mir-1185-2	0.0774898	0.106622
hsa-miR-1185-5p_hsa-mir-1185-2	0.549556	0.0994725
hsa-miR-1193_hsa-mir-1193	0.032144	0.0147564
hsa-miR-1197_hsa-mir-1197	0.61725	0.187594
hsa-miR-1200_hsa-mir-1200	0	0
hsa-miR-1202_hsa-mir-1202	0	0
hsa-miR-1203_hsa-mir-1203	0	0
hsa-miR-1204_hsa-mir-1204	0	0
hsa-miR-1205_hsa-mir-1205	0	0
hsa-miR-1206_hsa-mir-1206	0	0
hsa-miR-1207-3p_hsa-mir-1207	0	0
hsa-miR-1207-5p_hsa-mir-1207	0	0.00113419
hsa-miR-1208_hsa-mir-1208	0	0
hsa-miR-122-3p_hsa-mir-122	0.436798	3.4568
hsa-miR-122-5p_hsa-mir-122	455.168	5068.17
hsa-miR-1224-3p_hsa-mir-1224	0.0041094	0.000586281
hsa-miR-1224-5p_hsa-mir-1224	3.47924	8.48066
hsa-miR-1225-3p_hsa-mir-1225	0	0
hsa-miR-1225-5p_hsa-mir-1225	0.060274	0.00119602
hsa-miR-1226-3p_hsa-mir-1226	0.111571	0.0625122
hsa-miR-1226-5p_hsa-mir-1226	4.41052	0.997679
hsa-miR-1227_hsa-mir-1227	0.00724303	0.0281875
hsa-miR-1228-3p_hsa-mir-1228	0.208141	0.17235
hsa-miR-1228-5p_hsa-mir-1228	0.684613	7.92215
hsa-miR-1229_hsa-mir-1229	0.104216	0.0304337
hsa-miR-1231_hsa-mir-1231	0.0757925	0.0829859
hsa-miR-1233_hsa-mir-1233-1	0.00150725	0.034104
hsa-miR-1233_hsa-mir-1233-2	0.00150725	0.034104
hsa-miR-1234_hsa-mir-1234	0.0765225	0.0625917
hsa-miR-1236_hsa-mir-1236	0	0
hsa-miR-1237_hsa-mir-1237	0	0.043174
hsa-miR-1238_hsa-mir-1238	0.00585593	0.0329906
hsa-miR-124-3p_hsa-mir-124-1	161.725	9.8698
hsa-miR-124-5p_hsa-mir-124-1	1.57138	0.342333
hsa-miR-124-3p_hsa-mir-124-2	161.723	9.8698
hsa-miR-124-5p_hsa-mir-124-2	1.57138	0.342333
hsa-miR-124-3p_hsa-mir-124-3	161.723	9.8698
hsa-miR-124-5p_hsa-mir-124-3	1.56714	0.342333
hsa-miR-1243_hsa-mir-1243	0.319124	0.016697
hsa-miR-1244_hsa-mir-1244-1	0.0343881	0.00426111
hsa-miR-1244_hsa-mir-1244-2	0.0343881	0.00426111
hsa-miR-1244_hsa-mir-1244-3	0.0343881	0.00426111
hsa-miR-1245a_hsa-mir-1245a	0.0137912	0.000273323
hsa-miR-1245b-3p_hsa-mir-1245b	0.0113563	3.25062e-05
hsa-miR-1245b-5p_hsa-mir-1245b	0.0072665	0
hsa-miR-1246_hsa-mir-1246	2.28084	172.35
hsa-miR-1247-3p_hsa-mir-1247	1.43581	7.49253
hsa-miR-1247-5p_hsa-mir-1247	2.42675	6.20022
hsa-miR-1248_hsa-mir-1248	0.021547	0.00185605
hsa-miR-1249_hsa-mir-1249	3.4447	1.548
hsa-miR-1250_hsa-mir-1250	0.240616	0.118422
hsa-miR-1251_hsa-mir-1251	8.70853	0.151473
hsa-miR-1252_hsa-mir-1252	0.054199	0.000695272
hsa-miR-1253_hsa-mir-1253	0	0
hsa-miR-1254_hsa-mir-1254-1	0.229266	7.734
hsa-miR-1254_hsa-mir-1254-2	0.230164	7.73488
hsa-miR-1255a_hsa-mir-1255a	0.101043	0.393541
hsa-miR-1255b-5p_hsa-mir-1255b-1	0.210009	3.87446
hsa-miR-1255b-2-3p_hsa-mir-1255b-2	0	0.000195536
hsa-miR-1255b-5p_hsa-mir-1255b-2	0.209697	3.87446
hsa-miR-1256_hsa-mir-1256	0.0113743	0.00726055
hsa-miR-1257_hsa-mir-1257	0	0
hsa-miR-1258_hsa-mir-1258	0.110049	0.128351
hsa-miR-125a-3p_hsa-mir-125a	13.945	3.77175
hsa-miR-125a-5p_hsa-mir-125a	2281.68	205.478
hsa-miR-125b-1-3p_hsa-mir-125b-1	146.182	27.6941
hsa-miR-125b-5p_hsa-mir-125b-1	1773.1	135.63
hsa-miR-125b-2-3p_hsa-mir-125b-2	608.887	227.655
hsa-miR-125b-5p_hsa-mir-125b-2	1773.41	135.735
hsa-miR-126-3p_hsa-mir-126	50.2912	74.0694
hsa-miR-126-5p_hsa-mir-126	211.547	384.026
hsa-miR-1260a_hsa-mir-1260a	67.451	9.03756
hsa-miR-1260b_hsa-mir-1260b	49.8277	9.41497
hsa-miR-1261_hsa-mir-1261	0.151802	0.000938887
hsa-miR-1262_hsa-mir-1262	2.04427	1.41902
hsa-miR-1263_hsa-mir-1263	0	0
hsa-miR-1264_hsa-mir-1264	124.01	5.5746
hsa-miR-1265_hsa-mir-1265	0	0
hsa-miR-1266_hsa-mir-1266	0.691131	0.0641902
hsa-miR-1267_hsa-mir-1267	0.0468915	6.66647
hsa-miR-1268a_hsa-mir-1268a	0.274742	1.88191
hsa-miR-1268a_hsa-mir-1268b	0.32099	2.1638
hsa-miR-1268b_hsa-mir-1268b	0.3215	2.1638
hsa-miR-1269a_hsa-mir-1269a	0.428908	1.31268
hsa-miR-1269b_hsa-mir-1269b	0.362322	4.24745
hsa-miR-127-3p_hsa-mir-127	2097.97	1120.25
hsa-miR-127-5p_hsa-mir-127	12.0015	3.93736
hsa-miR-1270_hsa-mir-1270-1	1.08634	1.63802
hsa-miR-1270_hsa-mir-1270-2	1.08634	1.63802
hsa-miR-1271-3p_hsa-mir-1271	0.0232049	0.00224653
hsa-miR-1271-5p_hsa-mir-1271	5.1332	0.829854
hsa-miR-1272_hsa-mir-1272	0	0
hsa-miR-1273a_hsa-mir-1273a	0.0264665	0.965113
hsa-miR-1273c_hsa-mir-1273c	0.00414896	0.0245582
hsa-miR-1273d_hsa-mir-1273d	0.248543	1.37895
hsa-miR-1273e_hsa-mir-1273e	0.00172516	0.493867
hsa-miR-1273f_hsa-mir-1273f	0.28977	3.81579
hsa-miR-1273g-3p_hsa-mir-1273g	6.51921	13.3338
hsa-miR-1273g-5p_hsa-mir-1273g	0.000995806	0
hsa-miR-1275_hsa-mir-1275	0.0209468	0.322505
hsa-miR-1276_hsa-mir-1276	0.173526	0.0603048
hsa-miR-1277-3p_hsa-mir-1277	0.0051578	0.00208354
hsa-miR-1277-5p_hsa-mir-1277	0.395387	1.63738
hsa-miR-1278_hsa-mir-1278	0.0339302	0.0187991
hsa-miR-1279_hsa-mir-1279	0	0
hsa-miR-128_hsa-mir-128-1	150.701	41.9747
hsa-miR-128_hsa-mir-128-2	146.928	41.118
hsa-miR-1280_hsa-mir-1280	10.8083	0.069546
hsa-miR-1281_hsa-mir-1281	0	0
hsa-miR-1282_hsa-mir-1282	0	0
hsa-miR-1283_hsa-mir-1283-1	4.71273	0.133023
hsa-miR-1283_hsa-mir-1283-2	4.71273	0.133023
hsa-miR-1284_hsa-mir-1284	0.123785	0.0222797
hsa-miR-1285-3p_hsa-mir-1285-1	4.04883	46.6314
hsa-miR-1285-5p_hsa-mir-1285-1	3.03576	35.3114
hsa-miR-1285-3p_hsa-mir-1285-2	3.99885	46.2098
hsa-miR-1286_hsa-mir-1286	0.357397	0.131368
hsa-miR-1287_hsa-mir-1287	5.00671	4.7097
hsa-miR-1288_hsa-mir-1288	0.0201896	0.313344
hsa-miR-1289_hsa-mir-1289-1	0.0104048	0.00514336
hsa-miR-1289_hsa-mir-1289-2	0.0104048	0.00514336
hsa-miR-129-1-3p_hsa-mir-129-1	19.5338	2.84482
hsa-miR-129-5p_hsa-mir-129-1	166.369	8.46404
hsa-miR-129-2-3p_hsa-mir-129-2	22.478	4.0704
hsa-miR-129-5p_hsa-mir-129-2	166.35	8.46404
hsa-miR-1290_hsa-mir-1290	1.53765	4.37393
hsa-miR-1291_hsa-mir-1291	0.157208	0.129211
hsa-miR-1292_hsa-mir-1292	0.816105	0.489716
hsa-miR-1293_hsa-mir-1293	0.0237147	0.00137318
hsa-miR-1294_hsa-mir-1294	1.24074	7.66923
hsa-miR-1295a_hsa-mir-1295a	0.0500669	0.0738081
hsa-miR-1295b-3p_hsa-mir-1295b	0.0122014	0.104922
hsa-miR-1295b-5p_hsa-mir-1295b	0.00881922	0.090802
hsa-miR-1296_hsa-mir-1296	17.4407	1.22619
hsa-miR-1297_hsa-mir-1297	0	0.000311928
hsa-miR-1298_hsa-mir-1298	13412.6	331.315
hsa-miR-1299_hsa-mir-1299	10.1978	5.62592
hsa-miR-1301_hsa-mir-1301	4.13358	2.38504
hsa-miR-1302_hsa-mir-1302-1	0.0448648	0.0112451
hsa-miR-1302_hsa-mir-1302-10	0.0448648	0.0112451
hsa-miR-1302_hsa-mir-1302-11	0.0448648	0.0112451
hsa-miR-1302_hsa-mir-1302-2	0.0448648	0.0112451
hsa-miR-1302_hsa-mir-1302-3	0.0448648	0.0112451
hsa-miR-1302_hsa-mir-1302-4	0.0448648	0.0112451
hsa-miR-1302_hsa-mir-1302-5	0.0448648	0.0112451
hsa-miR-1302_hsa-mir-1302-6	0.0448648	0.0112451
hsa-miR-1302_hsa-mir-1302-7	0.0448648	0.0112451
hsa-miR-1302_hsa-mir-1302-8	0.0448648	0.0112451
hsa-miR-1302_hsa-mir-1302-9	0.0448648	0.0112451
hsa-miR-1303_hsa-mir-1303	1.73919	1.17766
hsa-miR-1304-3p_hsa-mir-1304	2.80194	5.57363
hsa-miR-1304-5p_hsa-mir-1304	0.00955061	0.0836825
hsa-miR-1305_hsa-mir-1305	0.00875905	0.00661712
hsa-miR-1306-3p_hsa-mir-1306	0.426225	1.06985
hsa-miR-1306-5p_hsa-mir-1306	0.636669	0.35499
hsa-miR-1307-3p_hsa-mir-1307	53.5806	333.905
hsa-miR-1307-5p_hsa-mir-1307	56.2749	190.714
hsa-miR-130a-3p_hsa-mir-130a	325.56	164.907
hsa-miR-130a-5p_hsa-mir-130a	0	0
hsa-miR-130b-3p_hsa-mir-130b	19.0882	108.277
hsa-miR-130b-5p_hsa-mir-130b	1.38033	2.05646
hsa-miR-132-3p_hsa-mir-132	30.1708	12.7462
hsa-miR-132-5p_hsa-mir-132	2.51525	0.502012
hsa-miR-1321_hsa-mir-1321	0.00469937	0
hsa-miR-1322_hsa-mir-1322	0.00758762	0.0320552
hsa-miR-1323_hsa-mir-1323	10.1197	0.129446
hsa-miR-1324_hsa-mir-1324	0	0
hsa-miR-133a_hsa-mir-133a-1	44.2938	200.737
hsa-miR-133a_hsa-mir-133a-2	44.2938	200.737
hsa-miR-133b_hsa-mir-133b	7.00743	25.1686
hsa-miR-134_hsa-mir-134	21.7823	65.0389
hsa-miR-1343_hsa-mir-1343	0.624684	0.393472
hsa-miR-135a-3p_hsa-mir-135a-1	0.08135	0.135978
hsa-miR-135a-5p_hsa-mir-135a-1	94.3628	13.7034
hsa-miR-135a-5p_hsa-mir-135a-2	94.411	13.7025
hsa-miR-135b-3p_hsa-mir-135b	0.0524474	0.00275445
hsa-miR-135b-5p_hsa-mir-135b	69.742	13.1711
hsa-miR-136-3p_hsa-mir-136	55.0587	10.1778
hsa-miR-136-5p_hsa-mir-136	27.8587	3.97051
hsa-miR-137_hsa-mir-137	3.4368	0.0569028
hsa-miR-138-1-3p_hsa-mir-138-1	3.03034	0.174647
hsa-miR-138-5p_hsa-mir-138-1	52.5384	23.7584
hsa-miR-138-2-3p_hsa-mir-138-2	0.574254	0.040563
hsa-miR-138-5p_hsa-mir-138-2	52.0792	23.7513
hsa-miR-139-3p_hsa-mir-139	1.42972	1.53395
hsa-miR-139-5p_hsa-mir-139	16.1282	8.45136
hsa-miR-140-3p_hsa-mir-140	496.756	590.107
hsa-miR-140-5p_hsa-mir-140	7.87814	1.32511
hsa-miR-141-3p_hsa-mir-141	3.07648	18.9646
hsa-miR-141-5p_hsa-mir-141	0.0106026	0.108319
hsa-miR-142-3p_hsa-mir-142	13.0102	34.3043
hsa-miR-142-5p_hsa-mir-142	184.601	832.677
hsa-miR-143-3p_hsa-mir-143	6851.71	3182.12
hsa-miR-143-5p_hsa-mir-143	0.384972	0.502141
hsa-miR-144-3p_hsa-mir-144	12.7267	45.0473
hsa-miR-144-5p_hsa-mir-144	10.4802	52.1142
hsa-miR-145-3p_hsa-mir-145	17.9365	9.45016
hsa-miR-145-5p_hsa-mir-145	27.2511	17.4389
hsa-miR-1468_hsa-mir-1468	14.9731	17.2413
hsa-miR-1469_hsa-mir-1469	0.235047	0.0149909
hsa-miR-146a-3p_hsa-mir-146a	0.104864	0.109394
hsa-miR-146a-5p_hsa-mir-146a	633.664	2143.61
hsa-miR-146b-3p_hsa-mir-146b	3.56104	16.0681
hsa-miR-146b-5p_hsa-mir-146b	596.654	662.113
hsa-miR-1470_hsa-mir-1470	0	0
hsa-miR-1471_hsa-mir-1471	0	0
hsa-miR-147a_hsa-mir-147a	0.213448	0.932909
hsa-miR-147b_hsa-mir-147b	0.278548	1.09782
hsa-miR-148a-3p_hsa-mir-148a	6858.75	4348.46
hsa-miR-148a-5p_hsa-mir-148a	155.473	161.119
hsa-miR-148b-3p_hsa-mir-148b	524.633	207.746
hsa-miR-148b-5p_hsa-mir-148b	6.15563	1.54895
hsa-miR-149-3p_hsa-mir-149	0.0556107	0.0226282
hsa-miR-149-5p_hsa-mir-149	83.4071	26.0223
hsa-miR-150-3p_hsa-mir-150	0.486589	10.4302
hsa-miR-150-5p_hsa-mir-150	13.7983	69.9396
hsa-miR-151a-3p_hsa-mir-151a	2081.97	1739.45
hsa-miR-151a-5p_hsa-mir-151a	731.445	161.748
hsa-miR-151b_hsa-mir-151a	730.858	161.452
hsa-miR-151b_hsa-mir-151b	602.852	118.24
hsa-miR-152_hsa-mir-152	106.101	27.2311
hsa-miR-153_hsa-mir-153-1	13.3864	0.582638
hsa-miR-153_hsa-mir-153-2	13.3864	0.582638
hsa-miR-1537_hsa-mir-1537	0.0240574	0.15342
hsa-miR-1538_hsa-mir-1538	0.10419	1.14862
hsa-miR-1539_hsa-mir-1539	0	0
hsa-miR-154-3p_hsa-mir-154	0.0777001	0.00764551
hsa-miR-154-5p_hsa-mir-154	2.1721	0.300386
hsa-miR-155-3p_hsa-mir-155	0	0
hsa-miR-155-5p_hsa-mir-155	9.99737	9.32196
hsa-miR-1587_hsa-mir-1587	0.00966217	0.438271
hsa-miR-15a-3p_hsa-mir-15a	0.044003	0.261182
hsa-miR-15a-5p_hsa-mir-15a	51.4724	159.901
hsa-miR-15b-3p_hsa-mir-15b	3.63548	19.2545
hsa-miR-15b-5p_hsa-mir-15b	10.2659	20.4575
hsa-miR-16-1-3p_hsa-mir-16-1	0.0844002	0.2709
hsa-miR-16-5p_hsa-mir-16-1	876.84	2476.44
hsa-miR-16-2-3p_hsa-mir-16-2	8.30273	79.7556
hsa-miR-16-5p_hsa-mir-16-2	876.664	2476.53
hsa-miR-17-3p_hsa-mir-17	5.45475	19.785
hsa-miR-17-5p_hsa-mir-17	11.9277	14.0058
hsa-miR-181a-3p_hsa-mir-181a-1	41.6447	19.0314
hsa-miR-181a-5p_hsa-mir-181a-1	10120.7	4864.42
hsa-miR-181a-2-3p_hsa-mir-181a-2	64.966	29.7336
hsa-miR-181a-5p_hsa-mir-181a-2	10120.7	4864.38
hsa-miR-181b-3p_hsa-mir-181b-1	0.8378	0.239353
hsa-miR-181b-5p_hsa-mir-181b-1	1050.33	230.876
hsa-miR-181b-5p_hsa-mir-181b-2	1053.38	232.116
hsa-miR-181c-3p_hsa-mir-181c	71.934	32.0876
hsa-miR-181c-5p_hsa-mir-181c	523.561	58.6206
hsa-miR-181d_hsa-mir-181d	784.619	166.756
hsa-miR-182-3p_hsa-mir-182	0.00244038	0.0365248
hsa-miR-182-5p_hsa-mir-182	310.187	667.335
hsa-miR-1825_hsa-mir-1825	0	0
hsa-miR-1827_hsa-mir-1827	0.0214267	0.00513505
hsa-miR-183-3p_hsa-mir-183	0.037776	0.322517
hsa-miR-183-5p_hsa-mir-183	21.9873	44.3537
hsa-miR-184_hsa-mir-184	14.8129	3.15993
hsa-miR-185-3p_hsa-mir-185	3.5602	39.2543
hsa-miR-185-5p_hsa-mir-185	11.8987	82.4794
hsa-miR-186-3p_hsa-mir-186	1.40491	0.535169
hsa-miR-186-5p_hsa-mir-186	3957.06	1354.86
hsa-miR-187-3p_hsa-mir-187	1.67048	0.683761
hsa-miR-187-5p_hsa-mir-187	0.0893167	0.0313225
hsa-miR-188-3p_hsa-mir-188	0.212709	0.0309115
hsa-miR-188-5p_hsa-mir-188	0.613841	0.741285
hsa-miR-18a-3p_hsa-mir-18a	0.850077	5.31433
hsa-miR-18a-5p_hsa-mir-18a	2.19353	2.33512
hsa-miR-18b-3p_hsa-mir-18b	0.0937961	0.143099
hsa-miR-18b-5p_hsa-mir-18b	1.91716	1.94169
hsa-miR-1908_hsa-mir-1908	1.00927	4.42549
hsa-miR-1909-3p_hsa-mir-1909	0.00420202	0.00155553
hsa-miR-1909-5p_hsa-mir-1909	0.0501481	0.0330212
hsa-miR-190a_hsa-mir-190a	8.7171	0.75998
hsa-miR-190b_hsa-mir-190b	10.9881	1.19554
hsa-miR-191-3p_hsa-mir-191	3.15492	4.46327
hsa-miR-191-5p_hsa-mir-191	5527.02	3315.75
hsa-miR-1910_hsa-mir-1910	0.0559116	0.457801
hsa-miR-1911-3p_hsa-mir-1911	33.6494	0.427346
hsa-miR-1911-5p_hsa-mir-1911	1803.48	45.1971
hsa-miR-1912_hsa-mir-1912	80.3716	3.56209
hsa-miR-1913_hsa-mir-1913	0.0393141	0.0600123
hsa-miR-1914-3p_hsa-mir-1914	0.00478293	0.00115709
hsa-miR-1914-5p_hsa-mir-1914	0.00815085	0.0166042
hsa-miR-1915-3p_hsa-mir-1915	0.0159253	0.0174158
hsa-miR-1915-5p_hsa-mir-1915	0.022371	0.0755885
hsa-miR-192-3p_hsa-mir-192	0.226716	3.32686
hsa-miR-192-5p_hsa-mir-192	1450.01	7164.23
hsa-miR-193a-3p_hsa-mir-193a	3.4486	5.61163
hsa-miR-193a-5p_hsa-mir-193a	3.12811	33.7926
hsa-miR-193b-3p_hsa-mir-193b	21.4027	43.7862
hsa-miR-193b-5p_hsa-mir-193b	5.25672	117.073
hsa-miR-194-5p_hsa-mir-194-1	11.2126	41.6083
hsa-miR-194-3p_hsa-mir-194-2	0.336081	1.63783
hsa-miR-194-5p_hsa-mir-194-2	11.3065	41.9413
hsa-miR-195-3p_hsa-mir-195	6.61522	1.27689
hsa-miR-195-5p_hsa-mir-195	226.727	15.3828
hsa-miR-196a-5p_hsa-mir-196a-1	9.1277	3.67968
hsa-miR-196a-3p_hsa-mir-196a-2	0.0262165	0.0280078
hsa-miR-196a-5p_hsa-mir-196a-2	10.7896	4.13151
hsa-miR-196b-3p_hsa-mir-196b	0.00419162	0.0911923
hsa-miR-196b-5p_hsa-mir-196b	9.46257	4.26493
hsa-miR-197-3p_hsa-mir-197	190.449	101.432
hsa-miR-197-5p_hsa-mir-197	0.437649	7.21403
hsa-miR-1972_hsa-mir-1972-1	0.0430005	1.82576
hsa-miR-1972_hsa-mir-1972-2	0.0430005	1.82576
hsa-miR-1973_hsa-mir-1973	0.015173	0
hsa-miR-1976_hsa-mir-1976	0.0419231	0.334067
hsa-miR-198_hsa-mir-198	0.000860486	0
hsa-miR-199a-3p_hsa-mir-199a-1	301.75	93.4876
hsa-miR-199a-5p_hsa-mir-199a-1	43.2361	18.2546
hsa-miR-199b-3p_hsa-mir-199a-1	301.75	93.4876
hsa-miR-199a-3p_hsa-mir-199a-2	302.028	93.6073
hsa-miR-199a-5p_hsa-mir-199a-2	43.2361	18.2549
hsa-miR-199b-3p_hsa-mir-199a-2	302.028	93.6073
hsa-miR-199a-3p_hsa-mir-199b	301.75	93.4876
hsa-miR-199b-3p_hsa-mir-199b	301.75	93.4876
hsa-miR-199b-5p_hsa-mir-199b	3.52775	2.15857
hsa-miR-19a-3p_hsa-mir-19a	231.682	242.884
hsa-miR-19a-5p_hsa-mir-19a	0.0258664	0.0306053
hsa-miR-19b-1-5p_hsa-mir-19b-1	0.028095	0.0566802
hsa-miR-19b-3p_hsa-mir-19b-1	312.21	318.67
hsa-miR-19b-2-5p_hsa-mir-19b-2	0.00587858	0.0196167
hsa-miR-19b-3p_hsa-mir-19b-2	312.276	318.713
hsa-miR-200a-3p_hsa-mir-200a	3.35983	17.3887
hsa-miR-200a-5p_hsa-mir-200a	0.144236	0.0841755
hsa-miR-200b-3p_hsa-mir-200b	4.92891	1.90224
hsa-miR-200b-5p_hsa-mir-200b	0.0799402	0.323521
hsa-miR-200c-3p_hsa-mir-200c	2.05431	3.00309
hsa-miR-200c-5p_hsa-mir-200c	0	0.000900967
hsa-miR-202-3p_hsa-mir-202	0.010418	0.128973
hsa-miR-202-5p_hsa-mir-202	0.00330517	0.00635198
hsa-miR-203_hsa-mir-203	9.40375	12.2537
hsa-miR-204-3p_hsa-mir-204	1088.51	23.3103
hsa-miR-204-5p_hsa-mir-204	1.03721e+06	27213.8
hsa-miR-205-3p_hsa-mir-205	0.013198	0.0895776
hsa-miR-205-5p_hsa-mir-205	5.87491	25.5076
hsa-miR-2052_hsa-mir-2052	0	0
hsa-miR-2053_hsa-mir-2053	0	0
hsa-miR-2054_hsa-mir-2054	0	0
hsa-miR-206_hsa-mir-206	0.0276281	0.547822
hsa-miR-208a_hsa-mir-208a	0.0228521	0.38188
hsa-miR-208b_hsa-mir-208b	21.2764	74.6349
hsa-miR-20a-3p_hsa-mir-20a	0.0834255	0.0290625
hsa-miR-20a-5p_hsa-mir-20a	9.07403	10.5
hsa-miR-20b-3p_hsa-mir-20b	0.182478	0.047914
hsa-miR-20b-5p_hsa-mir-20b	2.03624	1.74289
hsa-miR-21-3p_hsa-mir-21	63.4862	320.142
hsa-miR-21-5p_hsa-mir-21	1405.96	1427.07
hsa-miR-210_hsa-mir-210	89.96	363.001
hsa-miR-211-3p_hsa-mir-211	0.031682	0.0343311
hsa-miR-211-5p_hsa-mir-211	323.534	9.92071
hsa-miR-2110_hsa-mir-2110	5.71909	19.2062
hsa-miR-2113_hsa-mir-2113	0.243973	0.00243809
hsa-miR-2114-3p_hsa-mir-2114	0.628549	0.283695
hsa-miR-2114-5p_hsa-mir-2114	0.918888	0.184541
hsa-miR-2115-3p_hsa-mir-2115	0.0645842	0.466069
hsa-miR-2115-5p_hsa-mir-2115	0.0195879	0.0611236
hsa-miR-2116-3p_hsa-mir-2116	0.481927	0.206293
hsa-miR-2116-5p_hsa-mir-2116	0.136975	0.0828092
hsa-miR-2117_hsa-mir-2117	0	0
hsa-miR-212-3p_hsa-mir-212	2.27833	0.244652
hsa-miR-212-5p_hsa-mir-212	1.41466	0.127791
hsa-miR-214-3p_hsa-mir-214	3.69826	1.81413
hsa-miR-214-5p_hsa-mir-214	2.02762	1.26058
hsa-miR-215_hsa-mir-215	107.13	586.714
hsa-miR-216a_hsa-mir-216a	7.25543	0.324366
hsa-miR-216b_hsa-mir-216b	0.282979	0.0461995
hsa-miR-217_hsa-mir-217	3.59452	0.233306
hsa-miR-218-1-3p_hsa-mir-218-1	0.0553431	0.00157109
hsa-miR-218-5p_hsa-mir-218-1	41.5673	3.27584
hsa-miR-218-2-3p_hsa-mir-218-2	0.19937	0.00699865
hsa-miR-218-5p_hsa-mir-218-2	41.5039	3.27591
hsa-miR-219-1-3p_hsa-mir-219-1	0.604316	1.49994
hsa-miR-219-5p_hsa-mir-219-1	97.3606	3.71444
hsa-miR-219-2-3p_hsa-mir-219-2	273.791	18.8245
hsa-miR-219-5p_hsa-mir-219-2	104.147	4.01504
hsa-miR-22-3p_hsa-mir-22	50148.2	73896.3
hsa-miR-22-5p_hsa-mir-22	7.1881	13.859
hsa-miR-221-3p_hsa-mir-221	425.49	727.794
hsa-miR-221-5p_hsa-mir-221	4.16638	2.36827
hsa-miR-222-3p_hsa-mir-222	105.109	64.9576
hsa-miR-222-5p_hsa-mir-222	0.383733	0.121868
hsa-miR-223-3p_hsa-mir-223	30.6782	112.748
hsa-miR-223-5p_hsa-mir-223	1.19779	9.22761
hsa-miR-224-3p_hsa-mir-224	0.88683	0.273769
hsa-miR-224-5p_hsa-mir-224	1.40812	1.38258
hsa-miR-2276_hsa-mir-2276	0.998424	0.236667
hsa-miR-2277-3p_hsa-mir-2277	0.347711	0.697671
hsa-miR-2277-5p_hsa-mir-2277	0.734861	2.12631
hsa-miR-2278_hsa-mir-2278	0.247271	0.133404
hsa-miR-2355-3p_hsa-mir-2355	0.186765	0.325399
hsa-miR-2355-5p_hsa-mir-2355	0.484332	0.579757
hsa-miR-2392_hsa-mir-2392	0.000510002	0.0318831
hsa-miR-23a-3p_hsa-mir-23a	320.767	88.6702
hsa-miR-23a-5p_hsa-mir-23a	0.209618	0.909769
hsa-miR-23b-3p_hsa-mir-23b	364.422	88.3955
hsa-miR-23b-5p_hsa-mir-23b	0.403178	0.186011
hsa-miR-23c_hsa-mir-23c	151.215	24.7744
hsa-miR-24-1-5p_hsa-mir-24-1	0.516227	0.0616844
hsa-miR-24-3p_hsa-mir-24-1	223.77	471.128
hsa-miR-24-2-5p_hsa-mir-24-2	2.51042	1.56577
hsa-miR-24-3p_hsa-mir-24-2	223.621	471.101
hsa-miR-2467-3p_hsa-mir-2467	0.00706765	0.0123208
hsa-miR-2467-5p_hsa-mir-2467	1.37735	0.653938
hsa-miR-25-3p_hsa-mir-25	861.767	2080.14
hsa-miR-25-5p_hsa-mir-25	3.17712	12.9648
hsa-miR-2681-3p_hsa-mir-2681	0.0894787	0.0173165
hsa-miR-2681-5p_hsa-mir-2681	0.142779	0.010375
hsa-miR-2682-3p_hsa-mir-2682	0.137359	0.00342484
hsa-miR-2682-5p_hsa-mir-2682	0.530716	0.0400042
hsa-miR-26a-1-3p_hsa-mir-26a-1	1.19395	0.219237
hsa-miR-26a-5p_hsa-mir-26a-1	9665.88	1251.96
hsa-miR-26a-2-3p_hsa-mir-26a-2	5.65722	0.692567
hsa-miR-26a-5p_hsa-mir-26a-2	9667.93	1252.98
hsa-miR-26b-3p_hsa-mir-26b	13.7694	6.39108
hsa-miR-26b-5p_hsa-mir-26b	751.252	179.955
hsa-miR-27a-3p_hsa-mir-27a	7416.36	3521.05
hsa-miR-27a-5p_hsa-mir-27a	0.611404	1.40015
hsa-miR-27b-3p_hsa-mir-27b	9398.37	4317.21
hsa-miR-27b-5p_hsa-mir-27b	25.8818	3.78964
hsa-miR-28-3p_hsa-mir-28	991.31	596.914
hsa-miR-28-5p_hsa-mir-28	54.6987	23.6673
hsa-miR-2861_hsa-mir-2861	0.00736952	0.000565456
hsa-miR-2909_hsa-mir-2909	0	0
hsa-miR-296-3p_hsa-mir-296	3.49377	5.25294
hsa-miR-296-5p_hsa-mir-296	5.03853	3.68843
hsa-miR-2964a-3p_hsa-mir-2964a	0.188826	0.373453
hsa-miR-2964a-5p_hsa-mir-2964a	0.0439482	0.0113389
hsa-miR-297_hsa-mir-297	0	3.25062e-05
hsa-miR-298_hsa-mir-298	0	0
hsa-miR-299-3p_hsa-mir-299	1.70453	0.267471
hsa-miR-299-5p_hsa-mir-299	0.210235	0.398684
hsa-miR-29a-3p_hsa-mir-29a	636.538	125.766
hsa-miR-29a-5p_hsa-mir-29a	2.08353	0.286885
hsa-miR-29b-1-5p_hsa-mir-29b-1	0.181259	0.0340112
hsa-miR-29b-3p_hsa-mir-29b-1	48.7503	6.22712
hsa-miR-29b-2-5p_hsa-mir-29b-2	2.15032	1.17534
hsa-miR-29b-3p_hsa-mir-29b-2	48.7656	6.22767
hsa-miR-29c-3p_hsa-mir-29c	589.91	109.964
hsa-miR-29c-5p_hsa-mir-29c	29.6368	2.53299
hsa-miR-300_hsa-mir-300	0.00605069	3.11348e-05
hsa-miR-301a-3p_hsa-mir-301a	25.289	7.9941
hsa-miR-301a-5p_hsa-mir-301a	0.269385	0.0356543
hsa-miR-301b_hsa-mir-301b	1.13328	1.28714
hsa-miR-302a-3p_hsa-mir-302a	0.0192241	0.0142244
hsa-miR-302a-5p_hsa-mir-302a	0.544137	0.0737844
hsa-miR-302b-3p_hsa-mir-302b	0.0257397	0.00357075
hsa-miR-302b-5p_hsa-mir-302b	0	0.000197862
hsa-miR-302c-3p_hsa-mir-302c	0.0298357	0.00974584
hsa-miR-302c-5p_hsa-mir-302c	0.00659468	0.000450309
hsa-miR-302d-3p_hsa-mir-302d	0.0814868	0.0265461
hsa-miR-302d-5p_hsa-mir-302d	0.00113801	0
hsa-miR-302e_hsa-mir-302e	0.00430413	0.000452635
hsa-miR-302f_hsa-mir-302f	0	0
hsa-miR-3064-3p_hsa-mir-3064	0.156591	0.0535569
hsa-miR-3064-5p_hsa-mir-3064	0.255828	0.0907643
hsa-miR-3065-3p_hsa-mir-3065	3.02117	0.201674
hsa-miR-3065-5p_hsa-mir-3065	3.96306	0.276573
hsa-miR-3074-3p_hsa-mir-3074	0.0285264	0.00789439
hsa-miR-3074-5p_hsa-mir-3074	0.490153	3.37389
hsa-miR-30a-3p_hsa-mir-30a	2061.5	151.835
hsa-miR-30a-5p_hsa-mir-30a	23590.9	2868.52
hsa-miR-30b-3p_hsa-mir-30b	0.730551	0.222599
hsa-miR-30b-5p_hsa-mir-30b	337.27	33.2198
hsa-miR-30c-1-3p_hsa-mir-30c-1	17.7732	4.74827
hsa-miR-30c-5p_hsa-mir-30c-1	941.335	71.9789
hsa-miR-30c-2-3p_hsa-mir-30c-2	86.5115	3.75619
hsa-miR-30c-5p_hsa-mir-30c-2	941.388	71.9789
hsa-miR-30d-3p_hsa-mir-30d	96.2852	11.554
hsa-miR-30d-5p_hsa-mir-30d	18025.8	2330.19
hsa-miR-30e-3p_hsa-mir-30e	1812.49	143.714
hsa-miR-30e-5p_hsa-mir-30e	14962.8	1696.99
hsa-miR-31-3p_hsa-mir-31	0.496661	0.0132204
hsa-miR-31-5p_hsa-mir-31	13.6873	1.47999
hsa-miR-3115_hsa-mir-3115	0.0123203	0.00696714
hsa-miR-3116_hsa-mir-3116-1	0.0544018	0.0954053
hsa-miR-3116_hsa-mir-3116-2	0.0544018	0.0954053
hsa-miR-3117-3p_hsa-mir-3117	0.558	0.0799044
hsa-miR-3117-5p_hsa-mir-3117	0.000510002	0
hsa-miR-3118_hsa-mir-3118-1	0.0629811	0.000505532
hsa-miR-3118_hsa-mir-3118-2	0.0629811	0.000505532
hsa-miR-3118_hsa-mir-3118-3	0.0629811	0.000505532
hsa-miR-3118_hsa-mir-3118-4	0.0629811	0.000505532
hsa-miR-3118_hsa-mir-3118-5	0.0629811	0.000505532
hsa-miR-3118_hsa-mir-3118-6	0.0629811	0.000505532
hsa-miR-3119_hsa-mir-3119-1	0	0
hsa-miR-3119_hsa-mir-3119-2	0	0
hsa-miR-3120-3p_hsa-mir-3120	0.0932712	0.201333
hsa-miR-3120-5p_hsa-mir-3120	0.00396629	0.227368
hsa-miR-3121-3p_hsa-mir-3121	0.0186186	0.0177858
hsa-miR-3121-5p_hsa-mir-3121	0	0
hsa-miR-3122_hsa-mir-3122	0.0200184	0.360493
hsa-miR-3123_hsa-mir-3123	0	0
hsa-miR-3124-3p_hsa-mir-3124	0.0130043	0.00666751
hsa-miR-3124-5p_hsa-mir-3124	0.404127	0.252576
hsa-miR-3125_hsa-mir-3125	0.428584	0.388673
hsa-miR-3126-3p_hsa-mir-3126	0.016437	0
hsa-miR-3126-5p_hsa-mir-3126	0.256238	0.0321688
hsa-miR-3127-3p_hsa-mir-3127	0.022484	0.0319941
hsa-miR-3127-5p_hsa-mir-3127	1.95529	6.64037
hsa-miR-3128_hsa-mir-3128	0.0151597	0.0745013
hsa-miR-3129-3p_hsa-mir-3129	0.212502	0.057076
hsa-miR-3129-5p_hsa-mir-3129	0.0687575	0.0185854
hsa-miR-3130-3p_hsa-mir-3130-1	0.541379	2.06226
hsa-miR-3130-5p_hsa-mir-3130-1	0.0677395	0.187351
hsa-miR-3130-3p_hsa-mir-3130-2	0.541379	2.06226
hsa-miR-3130-5p_hsa-mir-3130-2	0.0715774	0.184689
hsa-miR-3131_hsa-mir-3131	0.00802668	0.686246
hsa-miR-3132_hsa-mir-3132	0.00149707	0.000410706
hsa-miR-3133_hsa-mir-3133	0.0779988	0.0888311
hsa-miR-3134_hsa-mir-3134	0.00286907	3.11348e-05
hsa-miR-3135a_hsa-mir-3135a	0.0201287	0.0509977
hsa-miR-3135b_hsa-mir-3135b	0.338982	0.0260592
hsa-miR-3136-3p_hsa-mir-3136	0.00244427	0
hsa-miR-3136-5p_hsa-mir-3136	0.079075	0.235237
hsa-miR-3137_hsa-mir-3137	0	0
hsa-miR-3138_hsa-mir-3138	0.0284541	0.29459
hsa-miR-3139_hsa-mir-3139	0.0455952	0.0150409
hsa-miR-3140-3p_hsa-mir-3140	0.0278388	0.0424685
hsa-miR-3140-5p_hsa-mir-3140	0.00604402	0.0106942
hsa-miR-3141_hsa-mir-3141	0	0.000467688
hsa-miR-3142_hsa-mir-3142	0	0
hsa-miR-3143_hsa-mir-3143	0.0361511	0.0742528
hsa-miR-3144-3p_hsa-mir-3144	0.0528579	0.0088759
hsa-miR-3144-5p_hsa-mir-3144	0.00862483	0.00120624
hsa-miR-3145-3p_hsa-mir-3145	0.255887	0.133965
hsa-miR-3145-5p_hsa-mir-3145	0.144294	0.038607
hsa-miR-3146_hsa-mir-3146	0.00449904	0.0065236
hsa-miR-3147_hsa-mir-3147	0	0
hsa-miR-3148_hsa-mir-3148	0	0.00515461
hsa-miR-3149_hsa-mir-3149	0.0127753	0.0963429
hsa-miR-3150a-3p_hsa-mir-3150a	0.0595127	0.911597
hsa-miR-3150a-5p_hsa-mir-3150a	0.00735705	0.0663083
hsa-miR-3150b-3p_hsa-mir-3150b	0.138253	9.16975
hsa-miR-3150b-5p_hsa-mir-3150b	0.00100117	0.012015
hsa-miR-3151_hsa-mir-3151	0.124041	0.000645456
hsa-miR-3152-3p_hsa-mir-3152	0	0
hsa-miR-3152-5p_hsa-mir-3152	0.00944908	0
hsa-miR-3153_hsa-mir-3153	0	0.000252447
hsa-miR-3154_hsa-mir-3154	0.0258113	0.0272222
hsa-miR-3155a_hsa-mir-3155a	0.0119608	0.992219
hsa-miR-3155b_hsa-mir-3155a	0.0119608	0.992219
hsa-miR-3155b_hsa-mir-3155b	0	0.0199043
hsa-miR-3156-3p_hsa-mir-3156-1	0	0
hsa-miR-3156-5p_hsa-mir-3156-1	0	0.000848899
hsa-miR-3156-3p_hsa-mir-3156-2	0	0
hsa-miR-3156-5p_hsa-mir-3156-2	0	0.000848899
hsa-miR-3156-5p_hsa-mir-3156-3	0	0.000848899
hsa-miR-3157-3p_hsa-mir-3157	0.359455	0.782485
hsa-miR-3157-5p_hsa-mir-3157	0.0698065	0.0593521
hsa-miR-3158-3p_hsa-mir-3158-1	6.56329	16.0267
hsa-miR-3158-5p_hsa-mir-3158-1	0.0537788	0.0823537
hsa-miR-3158-3p_hsa-mir-3158-2	6.56329	16.0267
hsa-miR-3158-5p_hsa-mir-3158-2	0.0714854	0.0816136
hsa-miR-3159_hsa-mir-3159	0.010403	0.018094
hsa-miR-3160-3p_hsa-mir-3160-1	0.0867564	0.179911
hsa-miR-3160-5p_hsa-mir-3160-1	0	0.000317254
hsa-miR-3160-3p_hsa-mir-3160-2	0.0867564	0.179911
hsa-miR-3160-5p_hsa-mir-3160-2	0	0.000317254
hsa-miR-3161_hsa-mir-3161	0.099759	0.163158
hsa-miR-3162-3p_hsa-mir-3162	0.000359736	0.00117401
hsa-miR-3162-5p_hsa-mir-3162	0.000578442	0.0295758
hsa-miR-3163_hsa-mir-3163	0.0250906	0.0368776
hsa-miR-3164_hsa-mir-3164	0	0.0158208
hsa-miR-3165_hsa-mir-3165	0.00357369	0.0299407
hsa-miR-3166_hsa-mir-3166	0.0107695	0.0101968
hsa-miR-3167_hsa-mir-3167	0.034425	0.0034888
hsa-miR-3168_hsa-mir-3168	0.0314918	0.0908573
hsa-miR-3169_hsa-mir-3169	0	0
hsa-miR-3170_hsa-mir-3170	0.00809185	0.00376015
hsa-miR-3171_hsa-mir-3171	0	0
hsa-miR-3173-3p_hsa-mir-3173	0.0265217	0.048549
hsa-miR-3173-5p_hsa-mir-3173	0.27103	0.446316
hsa-miR-3174_hsa-mir-3174	0.134182	0.194516
hsa-miR-3175_hsa-mir-3175	0.0138546	0.0723381
hsa-miR-3176_hsa-mir-3176	0.476565	8.31409
hsa-miR-3177-3p_hsa-mir-3177	0.25243	0.646748
hsa-miR-3177-5p_hsa-mir-3177	0.00967156	0.0439373
hsa-miR-3178_hsa-mir-3178	0	0
hsa-miR-3179_hsa-mir-3179-1	0.0168242	0.00409031
hsa-miR-3179_hsa-mir-3179-2	0.0168242	0.00409031
hsa-miR-3179_hsa-mir-3179-3	0.0168242	0.00409031
hsa-miR-3180_hsa-mir-3180-1	1.38687	12.3911
hsa-miR-3180-3p_hsa-mir-3180-1	1.38687	12.3911
hsa-miR-3180-5p_hsa-mir-3180-1	0.0530793	0.00978484
hsa-miR-3180_hsa-mir-3180-2	1.38687	12.3911
hsa-miR-3180-3p_hsa-mir-3180-2	1.38687	12.3911
hsa-miR-3180-5p_hsa-mir-3180-2	0.0530793	0.00978484
hsa-miR-3180_hsa-mir-3180-3	1.38687	12.3911
hsa-miR-3180-3p_hsa-mir-3180-3	1.38687	12.3911
hsa-miR-3180-5p_hsa-mir-3180-3	0.0530793	0.00978484
hsa-miR-3180_hsa-mir-3180-4	1.38687	12.3911
hsa-miR-3180-3p_hsa-mir-3180-4	1.38687	12.3911
hsa-miR-3180_hsa-mir-3180-5	1.38687	12.3911
hsa-miR-3180-3p_hsa-mir-3180-5	1.38687	12.3911
hsa-miR-3181_hsa-mir-3181	0.0373459	0.0599135
hsa-miR-3182_hsa-mir-3182	0.00748515	0
hsa-miR-3183_hsa-mir-3183	0.0517891	0.0176491
hsa-miR-3184-3p_hsa-mir-3184	0	0
hsa-miR-3184-5p_hsa-mir-3184	0.00450749	0.00108139
hsa-miR-3185_hsa-mir-3185	0	0
hsa-miR-3186-3p_hsa-mir-3186	0	0.0112878
hsa-miR-3186-5p_hsa-mir-3186	0.000993188	9.75185e-05
hsa-miR-3187-3p_hsa-mir-3187	0.0939848	0.362117
hsa-miR-3187-5p_hsa-mir-3187	0.0443428	0.631634
hsa-miR-3188_hsa-mir-3188	0.0841793	0.1292
hsa-miR-3189-3p_hsa-mir-3189	0	0.000595005
hsa-miR-3189-5p_hsa-mir-3189	0	0
hsa-miR-3190-3p_hsa-mir-3190	0.0906574	0.11146
hsa-miR-3190-5p_hsa-mir-3190	0	0.0113607
hsa-miR-3191-3p_hsa-mir-3191	0.0181694	0.015037
hsa-miR-3191-5p_hsa-mir-3191	0.0165429	0.00360767
hsa-miR-3192_hsa-mir-3192	0.0023233	0.0532385
hsa-miR-3193_hsa-mir-3193	0.0118941	0.0180756
hsa-miR-3194-3p_hsa-mir-3194	0.0149619	0.0107857
hsa-miR-3194-5p_hsa-mir-3194	0.110238	0.120627
hsa-miR-3195_hsa-mir-3195	0.0521437	0.382916
hsa-miR-3196_hsa-mir-3196	0.848313	1.7901
hsa-miR-3197_hsa-mir-3197	0.0133776	0.0524129
hsa-miR-3198_hsa-mir-3198-1	0.0280499	0.00387777
hsa-miR-3198_hsa-mir-3198-2	0.0280499	0.00387777
hsa-miR-3199_hsa-mir-3199-1	1.14353	1.05758
hsa-miR-3199_hsa-mir-3199-2	1.14353	1.05758
hsa-miR-32-3p_hsa-mir-32	1.04914	0.0970418
hsa-miR-32-5p_hsa-mir-32	10.2553	3.68078
hsa-miR-3200-3p_hsa-mir-3200	9.76486	2.30018
hsa-miR-3200-5p_hsa-mir-3200	0.353563	0.47043
hsa-miR-3201_hsa-mir-3201	0	0
hsa-miR-3202_hsa-mir-3202-1	0.0686952	0.284536
hsa-miR-3202_hsa-mir-3202-2	0.0713134	0.253086
hsa-miR-320a_hsa-mir-320a	2740.98	34809
hsa-miR-320b_hsa-mir-320b-1	2024.11	28408
hsa-miR-320b_hsa-mir-320b-2	2055.76	28518.5
hsa-miR-320c_hsa-mir-320c-1	499.869	5203.31
hsa-miR-320c_hsa-mir-320c-2	491.033	5152.05
hsa-miR-320d_hsa-mir-320d-1	25.7135	251.959
hsa-miR-320d_hsa-mir-320d-2	25.7142	251.959
hsa-miR-320e_hsa-mir-320e	24.2535	241.959
hsa-miR-323a-3p_hsa-mir-323a	28.9105	2.23704
hsa-miR-323a-5p_hsa-mir-323a	1.48148	0.166625
hsa-miR-323b-3p_hsa-mir-323b	18.3248	4.0584
hsa-miR-323b-5p_hsa-mir-323b	0.00966108	0.0001326
hsa-miR-324-3p_hsa-mir-324	13.2512	33.0953
hsa-miR-324-5p_hsa-mir-324	13.3442	7.99163
hsa-miR-325_hsa-mir-325	0	0
hsa-miR-326_hsa-mir-326	8.80143	31.8799
hsa-miR-328_hsa-mir-328	67.2121	25.9072
hsa-miR-329_hsa-mir-329-1	5.37741	0.767816
hsa-miR-329_hsa-mir-329-2	5.37741	0.767816
hsa-miR-330-3p_hsa-mir-330	11.4673	2.3111
hsa-miR-330-5p_hsa-mir-330	8.18997	1.85809
hsa-miR-331-3p_hsa-mir-331	16.1716	4.54857
hsa-miR-331-5p_hsa-mir-331	1.66032	1.80344
hsa-miR-335-3p_hsa-mir-335	16.4134	4.02248
hsa-miR-335-5p_hsa-mir-335	188.168	16.7327
hsa-miR-337-3p_hsa-mir-337	0.419748	0.148481
hsa-miR-337-5p_hsa-mir-337	0.102714	0.0341002
hsa-miR-338-3p_hsa-mir-338	379.175	21.2066
hsa-miR-338-5p_hsa-mir-338	87.8511	3.65325
hsa-miR-339-3p_hsa-mir-339	23.5042	36.1171
hsa-miR-339-5p_hsa-mir-339	8.6281	65.1244
hsa-miR-33a-3p_hsa-mir-33a	1.33411	2.17792
hsa-miR-33a-5p_hsa-mir-33a	2.74736	0.590324
hsa-miR-33b-3p_hsa-mir-33b	0.0599456	0.041041
hsa-miR-33b-5p_hsa-mir-33b	13.7581	35.017
hsa-miR-340-3p_hsa-mir-340	2.65647	0.570205
hsa-miR-340-5p_hsa-mir-340	222.22	43.4738
hsa-miR-342-3p_hsa-mir-342	94.8152	63.4088
hsa-miR-342-5p_hsa-mir-342	12.7178	19.1753
hsa-miR-345-3p_hsa-mir-345	0.126971	0.125523
hsa-miR-345-5p_hsa-mir-345	91.5701	221.306
hsa-miR-346_hsa-mir-346	2.34317	0.0935835
hsa-miR-34a-3p_hsa-mir-34a	2.39126	0.156362
hsa-miR-34a-5p_hsa-mir-34a	84.3063	14.1232
hsa-miR-34b-3p_hsa-mir-34b	404.213	8.45017
hsa-miR-34b-5p_hsa-mir-34b	580.315	15.9143
hsa-miR-34c-3p_hsa-mir-34c	336.023	6.943
hsa-miR-34c-5p_hsa-mir-34c	9201.39	254.574
hsa-miR-3529-3p_hsa-mir-3529	0.000510002	0
hsa-miR-3529-5p_hsa-mir-3529	0.0146516	0.0014297
hsa-miR-3545-3p_hsa-mir-3545	0.016536	0.0167047
hsa-miR-3545-5p_hsa-mir-3545	0	0
hsa-miR-3591-3p_hsa-mir-3591	0.000496594	0.00490831
hsa-miR-3591-5p_hsa-mir-3591	0.00333167	0.202162
hsa-miR-3605-3p_hsa-mir-3605	7.36907	2.80554
hsa-miR-3605-5p_hsa-mir-3605	12.9261	11.662
hsa-miR-3606_hsa-mir-3606	0	0
hsa-miR-3607-3p_hsa-mir-3607	0.130372	0.0264824
hsa-miR-3607-5p_hsa-mir-3607	0.941066	0.53921
hsa-miR-3609_hsa-mir-3609	0.119444	0.0442755
hsa-miR-361-3p_hsa-mir-361	93.6596	17.4143
hsa-miR-361-5p_hsa-mir-361	67.0537	12.2624
hsa-miR-3610_hsa-mir-3610	0.280665	0.0381378
hsa-miR-3611_hsa-mir-3611	0.550357	0.780887
hsa-miR-3612_hsa-mir-3612	0.272095	0.00778079
hsa-miR-3613-3p_hsa-mir-3613	0.426546	0.603383
hsa-miR-3613-5p_hsa-mir-3613	1.60819	0.35927
hsa-miR-3614-3p_hsa-mir-3614	0.0064363	0.0127146
hsa-miR-3614-5p_hsa-mir-3614	0.160455	4.60634
hsa-miR-3615_hsa-mir-3615	19.0183	159.049
hsa-miR-3616-3p_hsa-mir-3616	0.0171701	0.0906942
hsa-miR-3616-5p_hsa-mir-3616	0.00783337	0
hsa-miR-3617_hsa-mir-3617	0.381581	0.0156689
hsa-miR-3618_hsa-mir-3618	0	0
hsa-miR-3619-3p_hsa-mir-3619	0.108538	0.0727391
hsa-miR-3619-5p_hsa-mir-3619	0.00101242	0.00214676
hsa-miR-362-3p_hsa-mir-362	1.01006	0.439231
hsa-miR-362-5p_hsa-mir-362	4.77891	1.54561
hsa-miR-3620_hsa-mir-3620	0.0942956	0.0252647
hsa-miR-3621_hsa-mir-3621	0.0316782	0
hsa-miR-3622a-3p_hsa-mir-3622a	0.217504	0.00333469
hsa-miR-3622a-5p_hsa-mir-3622a	1.14902	0.141818
hsa-miR-3622b-3p_hsa-mir-3622b	0.109035	0.785135
hsa-miR-3622b-5p_hsa-mir-3622b	0.00750385	0.000340333
hsa-miR-363-3p_hsa-mir-363	267.247	272.999
hsa-miR-363-5p_hsa-mir-363	0.0278291	0.0107321
hsa-miR-3646_hsa-mir-3646	0	0
hsa-miR-3648_hsa-mir-3648	0.215097	0.132266
hsa-miR-3649_hsa-mir-3649	0	0
hsa-miR-3650_hsa-mir-3650	0	0
hsa-miR-3651_hsa-mir-3651	0.0314003	0.000195536
hsa-miR-3652_hsa-mir-3652	0.0243093	0.388387
hsa-miR-3653_hsa-mir-3653	0.0819345	0.262578
hsa-miR-3654_hsa-mir-3654	0.00557578	0.0157196
hsa-miR-3655_hsa-mir-3655	0	0
hsa-miR-3656_hsa-mir-3656	1.29845	42.2949
hsa-miR-3657_hsa-mir-3657	0.00959033	0.00417682
hsa-miR-3658_hsa-mir-3658	0	0
hsa-miR-3659_hsa-mir-3659	0.108425	0.0982589
hsa-miR-365a-3p_hsa-mir-365a	3.97939	2.0534
hsa-miR-365a-5p_hsa-mir-365a	0.136032	0.80496
hsa-miR-365b-3p_hsa-mir-365a	3.97939	2.0534
hsa-miR-365a-3p_hsa-mir-365b	3.97939	2.0534
hsa-miR-365b-3p_hsa-mir-365b	3.97939	2.0534
hsa-miR-365b-5p_hsa-mir-365b	0.405625	0.784218
hsa-miR-3660_hsa-mir-3660	0.0700779	0.00369925
hsa-miR-3661_hsa-mir-3661	0.443399	0.609339
hsa-miR-3662_hsa-mir-3662	0.000312306	0
hsa-miR-3663-3p_hsa-mir-3663	0.259734	0.00350676
hsa-miR-3663-5p_hsa-mir-3663	0.128025	0.0110137
hsa-miR-3664-3p_hsa-mir-3664	2.09145	0.107374
hsa-miR-3664-5p_hsa-mir-3664	0.133278	0.00171325
hsa-miR-3665_hsa-mir-3665	0	0
hsa-miR-3666_hsa-mir-3666	0	0
hsa-miR-3667-3p_hsa-mir-3667	0.00295122	0.0482834
hsa-miR-3667-5p_hsa-mir-3667	0.007677	0.058203
hsa-miR-3668_hsa-mir-3668	0	0
hsa-miR-3669_hsa-mir-3669	0	0
hsa-miR-367-3p_hsa-mir-367	0.0039913	0.00110111
hsa-miR-367-5p_hsa-mir-367	0	0
hsa-miR-3670_hsa-mir-3670-1	0	0
hsa-miR-3670_hsa-mir-3670-2	0	0
hsa-miR-3671_hsa-mir-3671	0	0
hsa-miR-3672_hsa-mir-3672	0	0
hsa-miR-3673_hsa-mir-3673	0	0
hsa-miR-3674_hsa-mir-3674	0	0.198346
hsa-miR-3675-3p_hsa-mir-3675	0	0.000662431
hsa-miR-3675-5p_hsa-mir-3675	0.0115567	0.0424877
hsa-miR-3676-3p_hsa-mir-3676	0.0236932	0
hsa-miR-3676-5p_hsa-mir-3676	0.675036	0.0132842
hsa-miR-3677-3p_hsa-mir-3677	1.4652	3.52757
hsa-miR-3677-5p_hsa-mir-3677	0	0.00346902
hsa-miR-3678-3p_hsa-mir-3678	0.0376036	0.00509091
hsa-miR-3678-5p_hsa-mir-3678	0.00440574	0.00453057
hsa-miR-3679-3p_hsa-mir-3679	0.000833206	0.000100094
hsa-miR-3679-5p_hsa-mir-3679	0.140793	1.81688
hsa-miR-3680-3p_hsa-mir-3680-1	0	0.00411951
hsa-miR-3680-5p_hsa-mir-3680-1	0.000488424	0.00777888
hsa-miR-3680-3p_hsa-mir-3680-2	0	0.00411951
hsa-miR-3680-5p_hsa-mir-3680-2	0.000488424	0.00777888
hsa-miR-3681-3p_hsa-mir-3681	0	0
hsa-miR-3681-5p_hsa-mir-3681	0.319991	0.0750326
hsa-miR-3682-3p_hsa-mir-3682	0.000488424	0.00624836
hsa-miR-3682-5p_hsa-mir-3682	0	0
hsa-miR-3683_hsa-mir-3683	0	0
hsa-miR-3684_hsa-mir-3684	0.0342956	0.0267372
hsa-miR-3685_hsa-mir-3685	0.144471	0.0258143
hsa-miR-3686_hsa-mir-3686	0	0
hsa-miR-3687_hsa-mir-3687	0.187898	0.337311
hsa-miR-3688-3p_hsa-mir-3688-1	0.11917	1.95522
hsa-miR-3688-5p_hsa-mir-3688-1	0	0
hsa-miR-3688-3p_hsa-mir-3688-2	0.11917	1.95522
hsa-miR-3688-5p_hsa-mir-3688-2	0	0
hsa-miR-3689a-3p_hsa-mir-3689a	0	0
hsa-miR-3689a-5p_hsa-mir-3689a	0	0
hsa-miR-3689b-5p_hsa-mir-3689a	0	0
hsa-miR-3689e_hsa-mir-3689a	0	0
hsa-miR-3689a-5p_hsa-mir-3689b	0	0
hsa-miR-3689b-3p_hsa-mir-3689b	0	0
hsa-miR-3689b-5p_hsa-mir-3689b	0	0
hsa-miR-3689c_hsa-mir-3689b	0	0
hsa-miR-3689e_hsa-mir-3689b	0	0
hsa-miR-3689a-3p_hsa-mir-3689c	0	0
hsa-miR-3689b-3p_hsa-mir-3689c	0	0
hsa-miR-3689c_hsa-mir-3689c	0	0
hsa-miR-3689d_hsa-mir-3689d-1	0	0
hsa-miR-3689d_hsa-mir-3689d-2	0	0
hsa-miR-3689a-5p_hsa-mir-3689e	0	0
hsa-miR-3689b-5p_hsa-mir-3689e	0	0
hsa-miR-3689e_hsa-mir-3689e	0	0
hsa-miR-3689f_hsa-mir-3689f	0	0
hsa-miR-369-3p_hsa-mir-369	3.45597	0.400773
hsa-miR-369-5p_hsa-mir-369	3.60948	0.649469
hsa-miR-3690_hsa-mir-3690	0.27683	0.174428
hsa-miR-3691-3p_hsa-mir-3691	0.0258792	0.00394002
hsa-miR-3691-5p_hsa-mir-3691	0.222317	1.76721
hsa-miR-3692-3p_hsa-mir-3692	0.0016716	0.00348109
hsa-miR-3692-5p_hsa-mir-3692	0.000802619	0.0285732
hsa-miR-370_hsa-mir-370	7.88022	12.6486
hsa-miR-3713_hsa-mir-3713	0	0
hsa-miR-3714_hsa-mir-3714	0	0
hsa-miR-371a-3p_hsa-mir-371a	0.0100967	0
hsa-miR-371a-5p_hsa-mir-371a	0.0844671	0.0330668
hsa-miR-371b-3p_hsa-mir-371b	0.00460396	0.0139198
hsa-miR-371b-5p_hsa-mir-371b	0.180105	0.396965
hsa-miR-372_hsa-mir-372	0.0703048	0.0159195
hsa-miR-373-3p_hsa-mir-373	0.725368	0.279979
hsa-miR-373-5p_hsa-mir-373	0	0
hsa-miR-374a-3p_hsa-mir-374a	10.1426	2.1517
hsa-miR-374a-5p_hsa-mir-374a	5.53715	1.80725
hsa-miR-374b-3p_hsa-mir-374b	0.695382	0.101411
hsa-miR-374b-5p_hsa-mir-374b	33.5149	5.67333
hsa-miR-374c-3p_hsa-mir-374c	0.117558	0.0194182
hsa-miR-374c-5p_hsa-mir-374c	1.26195	0.453057
hsa-miR-375_hsa-mir-375	326.222	294.661
hsa-miR-376a-3p_hsa-mir-376a-1	3.2387	0.455709
hsa-miR-376a-5p_hsa-mir-376a-1	1.2446	0.302525
hsa-miR-376a-3p_hsa-mir-376a-2	3.2387	0.455709
hsa-miR-376b_hsa-mir-376b	0.565599	0.319932
hsa-miR-376c_hsa-mir-376c	8.09985	0.679527
hsa-miR-377-3p_hsa-mir-377	1.01225	0.168294
hsa-miR-377-5p_hsa-mir-377	6.22856	1.6442
hsa-miR-378a-3p_hsa-mir-378a	1489.4	27622.3
hsa-miR-378a-5p_hsa-mir-378a	4.94559	10.3088
hsa-miR-378b_hsa-mir-378b	12.6595	131.177
hsa-miR-378c_hsa-mir-378c	198.082	4018.41
hsa-miR-378d_hsa-mir-378d-1	41.8042	726.743
hsa-miR-378d_hsa-mir-378d-2	44.3736	762.753
hsa-miR-378e_hsa-mir-378e	9.9373	84.7889
hsa-miR-378f_hsa-mir-378f	37.4751	709.352
hsa-miR-378g_hsa-mir-378g	41.3842	739.694
hsa-miR-378h_hsa-mir-378h	7.90856	66.8564
hsa-miR-378i_hsa-mir-378i	199.079	4164.83
hsa-miR-379-3p_hsa-mir-379	1.56321	0.258008
hsa-miR-379-5p_hsa-mir-379	3.02794	0.459293
hsa-miR-380-3p_hsa-mir-380	1.06936	0.0744031
hsa-miR-380-5p_hsa-mir-380	0.255822	0.00661587
hsa-miR-381_hsa-mir-381	43.1176	14.7587
hsa-miR-382-3p_hsa-mir-382	2.40197	0.368503
hsa-miR-382-5p_hsa-mir-382	6.11959	3.70302
hsa-miR-383_hsa-mir-383	13.9616	1.8558
hsa-miR-384_hsa-mir-384	1.01441	0.83125
hsa-miR-3907_hsa-mir-3907	0.0197	0.0164393
hsa-miR-3908_hsa-mir-3908	0	0
hsa-miR-3909_hsa-mir-3909	2.58697	1.32281
hsa-miR-3910_hsa-mir-3910-1	0.0345921	0
hsa-miR-3910_hsa-mir-3910-2	0.0345921	0
hsa-miR-3911_hsa-mir-3911	0.0120887	0.127661
hsa-miR-3912_hsa-mir-3912	1.27692	0.282993
hsa-miR-3913-3p_hsa-mir-3913-1	0.0292248	0.00357872
hsa-miR-3913-5p_hsa-mir-3913-1	4.72144	2.25157
hsa-miR-3913-3p_hsa-mir-3913-2	0.0292248	0.00357872
hsa-miR-3913-5p_hsa-mir-3913-2	4.72144	2.25157
hsa-miR-3914_hsa-mir-3914-1	0.0289832	0.0108804
hsa-miR-3914_hsa-mir-3914-2	0.0289832	0.0108804
hsa-miR-3915_hsa-mir-3915	0	0
hsa-miR-3916_hsa-mir-3916	0.00071788	0.14841
hsa-miR-3917_hsa-mir-3917	0.00186264	0.0106565
hsa-miR-3918_hsa-mir-3918	0.0560143	0.0641942
hsa-miR-3919_hsa-mir-3919	0.0158375	3.25062e-05
hsa-miR-3920_hsa-mir-3920	0.0593143	0.000100094
hsa-miR-3921_hsa-mir-3921	0.0230239	0
hsa-miR-3922-3p_hsa-mir-3922	0	0.00804481
hsa-miR-3922-5p_hsa-mir-3922	0.000359736	0.000400375
hsa-miR-3923_hsa-mir-3923	0.00117616	0
hsa-miR-3924_hsa-mir-3924	0	3.11348e-05
hsa-miR-3925-3p_hsa-mir-3925	0	0.00029314
hsa-miR-3925-5p_hsa-mir-3925	0.00645938	0.0108428
hsa-miR-3926_hsa-mir-3926-1	0.0145975	0
hsa-miR-3926_hsa-mir-3926-2	0.0145975	0
hsa-miR-3927_hsa-mir-3927	0	0
hsa-miR-3928_hsa-mir-3928	1.10707	4.70315
hsa-miR-3929_hsa-mir-3929	0.00758426	0.000195536
hsa-miR-3934_hsa-mir-3934	0.039734	0.12228
hsa-miR-3935_hsa-mir-3935	0.000578442	0
hsa-miR-3936_hsa-mir-3936	0.107546	0.00384785
hsa-miR-3937_hsa-mir-3937	0.132675	0.00174585
hsa-miR-3938_hsa-mir-3938	0.203804	0.00133074
hsa-miR-3939_hsa-mir-3939	0.0148094	0.0329008
hsa-miR-3940-3p_hsa-mir-3940	0.149465	0.876579
hsa-miR-3940-5p_hsa-mir-3940	0.0273326	0.0680176
hsa-miR-3941_hsa-mir-3941	0.00024911	0
hsa-miR-3942-3p_hsa-mir-3942	0.000762363	0
hsa-miR-3942-5p_hsa-mir-3942	0.0793928	0.0820678
hsa-miR-3943_hsa-mir-3943	0.396125	0.0149524
hsa-miR-3944-3p_hsa-mir-3944	0.0264401	0.653203
hsa-miR-3944-5p_hsa-mir-3944	0.0290805	0.240033
hsa-miR-3945_hsa-mir-3945	0	0
hsa-miR-3960_hsa-mir-3960	2.38553	28.8676
hsa-miR-3972_hsa-mir-3972	0	0
hsa-miR-3973_hsa-mir-3973	0	0
hsa-miR-3974_hsa-mir-3974	0	0
hsa-miR-3975_hsa-mir-3975	0	0
hsa-miR-3976_hsa-mir-3976	0	0
hsa-miR-3977_hsa-mir-3977	0	0
hsa-miR-3978_hsa-mir-3978	0	0
hsa-miR-409-3p_hsa-mir-409	83.5463	182.121
hsa-miR-409-5p_hsa-mir-409	2.32786	0.277578
hsa-miR-410_hsa-mir-410	94.2009	23.2689
hsa-miR-411-3p_hsa-mir-411	1.668	0.613617
hsa-miR-411-5p_hsa-mir-411	48.255	10.9961
hsa-miR-412_hsa-mir-412	0.0244748	0.000393234
hsa-miR-421_hsa-mir-421	66.2371	18.8665
hsa-miR-422a_hsa-mir-422a	1.12122	15.716
hsa-miR-423-3p_hsa-mir-423	417.924	1784.25
hsa-miR-423-5p_hsa-mir-423	4884.84	33828.6
hsa-miR-424-3p_hsa-mir-424	4.13992	33.0809
hsa-miR-424-5p_hsa-mir-424	12.5405	7.04933
hsa-miR-425-3p_hsa-mir-425	19.8415	18.8216
hsa-miR-425-5p_hsa-mir-425	52.1953	232.777
hsa-miR-4251_hsa-mir-4251	0	0
hsa-miR-4252_hsa-mir-4252	0	0
hsa-miR-4253_hsa-mir-4253	0	0
hsa-miR-4254_hsa-mir-4254	0.00298373	0
hsa-miR-4255_hsa-mir-4255	0	0
hsa-miR-4256_hsa-mir-4256	0	0
hsa-miR-4257_hsa-mir-4257	0	0
hsa-miR-4258_hsa-mir-4258	0	0
hsa-miR-4259_hsa-mir-4259	0	0
hsa-miR-4260_hsa-mir-4260	0	0
hsa-miR-4261_hsa-mir-4261	0	0
hsa-miR-4262_hsa-mir-4262	0	0
hsa-miR-4263_hsa-mir-4263	0	0
hsa-miR-4264_hsa-mir-4264	0	0
hsa-miR-4265_hsa-mir-4265	0	0
hsa-miR-4266_hsa-mir-4266	0	0
hsa-miR-4267_hsa-mir-4267	0	0
hsa-miR-4268_hsa-mir-4268	0	0
hsa-miR-4269_hsa-mir-4269	0	0
hsa-miR-4270_hsa-mir-4270	0	0.00865392
hsa-miR-4271_hsa-mir-4271	0	0
hsa-miR-4272_hsa-mir-4272	0	0
hsa-miR-4273_hsa-mir-4273	0	0
hsa-miR-4274_hsa-mir-4274	0	0.981427
hsa-miR-4275_hsa-mir-4275	0	0
hsa-miR-4276_hsa-mir-4276	0	0
hsa-miR-4277_hsa-mir-4277	0	0
hsa-miR-4278_hsa-mir-4278	0	0
hsa-miR-4279_hsa-mir-4279	0	0
hsa-miR-4280_hsa-mir-4280	0	0
hsa-miR-4281_hsa-mir-4281	0	0
hsa-miR-4282_hsa-mir-4282	0	0
hsa-miR-4283_hsa-mir-4283-1	0	0
hsa-miR-4283_hsa-mir-4283-2	0	0
hsa-miR-4284_hsa-mir-4284	0.0114615	0.0048875
hsa-miR-4285_hsa-mir-4285	0	0
hsa-miR-4286_hsa-mir-4286	18.9701	11.3092
hsa-miR-4287_hsa-mir-4287	0	0
hsa-miR-4288_hsa-mir-4288	0	0
hsa-miR-4289_hsa-mir-4289	0.0191492	0
hsa-miR-429_hsa-mir-429	1.04001	0.624243
hsa-miR-4290_hsa-mir-4290	0	0
hsa-miR-4291_hsa-mir-4291	0	0
hsa-miR-4292_hsa-mir-4292	0	0
hsa-miR-4293_hsa-mir-4293	0	0
hsa-miR-4294_hsa-mir-4294	0	0
hsa-miR-4295_hsa-mir-4295	0	0
hsa-miR-4296_hsa-mir-4296	0	0.00226736
hsa-miR-4297_hsa-mir-4297	0	0
hsa-miR-4298_hsa-mir-4298	0	0.00108139
hsa-miR-4299_hsa-mir-4299	0	0
hsa-miR-4300_hsa-mir-4300	0	0
hsa-miR-4301_hsa-mir-4301	0.0614183	0.00585628
hsa-miR-4302_hsa-mir-4302	0	0
hsa-miR-4303_hsa-mir-4303	0	0
hsa-miR-4304_hsa-mir-4304	0	0
hsa-miR-4305_hsa-mir-4305	0	0
hsa-miR-4306_hsa-mir-4306	0	0.0111762
hsa-miR-4307_hsa-mir-4307	0	3.15906
hsa-miR-4308_hsa-mir-4308	0	0
hsa-miR-4309_hsa-mir-4309	0	0.00269593
hsa-miR-431-3p_hsa-mir-431	4.31492	1.44835
hsa-miR-431-5p_hsa-mir-431	1.19385	4.66718
hsa-miR-4310_hsa-mir-4310	0	0
hsa-miR-4311_hsa-mir-4311	0	0
hsa-miR-4312_hsa-mir-4312	0	0.624051
hsa-miR-4313_hsa-mir-4313	0	0
hsa-miR-4314_hsa-mir-4314	0	0
hsa-miR-4315_hsa-mir-4315-1	0	0
hsa-miR-4315_hsa-mir-4315-2	0	0
hsa-miR-4316_hsa-mir-4316	0	0
hsa-miR-4317_hsa-mir-4317	0	0
hsa-miR-4318_hsa-mir-4318	0	0.00635586
hsa-miR-4319_hsa-mir-4319	0	0
hsa-miR-432-3p_hsa-mir-432	0.902498	0.0785401
hsa-miR-432-5p_hsa-mir-432	38.3153	14.8495
hsa-miR-4320_hsa-mir-4320	0	0
hsa-miR-4321_hsa-mir-4321	0	0
hsa-miR-4322_hsa-mir-4322	0	0
hsa-miR-4323_hsa-mir-4323	0.00553052	0
hsa-miR-4324_hsa-mir-4324	0.00427062	0
hsa-miR-4325_hsa-mir-4325	0	0
hsa-miR-4326_hsa-mir-4326	0.443652	1.00871
hsa-miR-4327_hsa-mir-4327	0	0
hsa-miR-4328_hsa-mir-4328	0	0
hsa-miR-4329_hsa-mir-4329	0	0
hsa-miR-433_hsa-mir-433	7.93381	1.03352
hsa-miR-4330_hsa-mir-4330	0	0
hsa-miR-4417_hsa-mir-4417	0	0.00101869
hsa-miR-4418_hsa-mir-4418	0	0
hsa-miR-4419a_hsa-mir-4419a	0	0
hsa-miR-4419b_hsa-mir-4419b	0.00830882	0
hsa-miR-4420_hsa-mir-4420	0	0
hsa-miR-4421_hsa-mir-4421	0.0904807	1.85458
hsa-miR-4422_hsa-mir-4422	0.0212018	0.0329826
hsa-miR-4423-3p_hsa-mir-4423	1.18061	0.0126783
hsa-miR-4423-5p_hsa-mir-4423	4.06485	0.109259
hsa-miR-4424_hsa-mir-4424	0.247678	0.20086
hsa-miR-4425_hsa-mir-4425	0.00354164	0.035239
hsa-miR-4426_hsa-mir-4426	0.00334904	0.000109021
hsa-miR-4427_hsa-mir-4427	0.115603	0.0134001
hsa-miR-4428_hsa-mir-4428	0.00334593	0.116091
hsa-miR-4429_hsa-mir-4429	14.0509	109.811
hsa-miR-4430_hsa-mir-4430	0	0.000570036
hsa-miR-4431_hsa-mir-4431	0.00534193	0.00655301
hsa-miR-4432_hsa-mir-4432	0.00224307	0.0100406
hsa-miR-4433-3p_hsa-mir-4433	0.000496594	0.00437882
hsa-miR-4433-5p_hsa-mir-4433	0.0109305	0.227182
hsa-miR-4434_hsa-mir-4434	0.0302625	0
hsa-miR-4435_hsa-mir-4435-1	0.187082	1.19732
hsa-miR-4435_hsa-mir-4435-2	0.187082	1.19732
hsa-miR-4436a_hsa-mir-4436a	0	0.00793491
hsa-miR-4436b-3p_hsa-mir-4436b-1	0.00177902	1.12763
hsa-miR-4436b-5p_hsa-mir-4436b-1	0	0.0149656
hsa-miR-4436b-3p_hsa-mir-4436b-2	0.00177902	1.12763
hsa-miR-4436b-5p_hsa-mir-4436b-2	0	0.0149656
hsa-miR-4437_hsa-mir-4437	0	0.000200188
hsa-miR-4438_hsa-mir-4438	0.002852	0
hsa-miR-4439_hsa-mir-4439	0	0
hsa-miR-4440_hsa-mir-4440	0.0389371	0.581203
hsa-miR-4441_hsa-mir-4441	0	0
hsa-miR-4442_hsa-mir-4442	0	0
hsa-miR-4443_hsa-mir-4443	0.0240355	0.013416
hsa-miR-4444_hsa-mir-4444-1	0.00128975	0.0113251
hsa-miR-4444_hsa-mir-4444-2	0.00128975	0.0113251
hsa-miR-4445-3p_hsa-mir-4445	0.0212548	0.00292141
hsa-miR-4445-5p_hsa-mir-4445	0.0559738	0.0606591
hsa-miR-4446-3p_hsa-mir-4446	1.2077	6.45691
hsa-miR-4446-5p_hsa-mir-4446	0.0110823	0.0210583
hsa-miR-4447_hsa-mir-4447	0	0
hsa-miR-4448_hsa-mir-4448	22.1933	1.13133
hsa-miR-4449_hsa-mir-4449	0.24245	2.17876
hsa-miR-4450_hsa-mir-4450	0	0.00120725
hsa-miR-4451_hsa-mir-4451	0.0660814	0.0164912
hsa-miR-4452_hsa-mir-4452	0.00566477	0
hsa-miR-4453_hsa-mir-4453	0.000762363	0
hsa-miR-4454_hsa-mir-4454	377.565	12.2814
hsa-miR-4455_hsa-mir-4455	0	0
hsa-miR-4456_hsa-mir-4456	0	0
hsa-miR-4457_hsa-mir-4457	0.00113801	0
hsa-miR-4458_hsa-mir-4458	0	0
hsa-miR-4459_hsa-mir-4459	0.228724	1.70889
hsa-miR-4460_hsa-mir-4460	0	0
hsa-miR-4461_hsa-mir-4461	0.657883	2.12032
hsa-miR-4462_hsa-mir-4462	0	0
hsa-miR-4463_hsa-mir-4463	0.0055603	0.00263873
hsa-miR-4464_hsa-mir-4464	0	0
hsa-miR-4465_hsa-mir-4465	0.00293929	0
hsa-miR-4466_hsa-mir-4466	0.231172	15.3461
hsa-miR-4467_hsa-mir-4467	0.0104634	0.0407773
hsa-miR-4468_hsa-mir-4468	0	0
hsa-miR-4469_hsa-mir-4469	0.0235136	0.00587128
hsa-miR-4470_hsa-mir-4470	0.0133927	0.0156846
hsa-miR-4471_hsa-mir-4471	0	3.11348e-05
hsa-miR-4472_hsa-mir-4472-1	0	0
hsa-miR-4472_hsa-mir-4472-2	0	0
hsa-miR-4473_hsa-mir-4473	0.0104227	0.000486511
hsa-miR-4474-3p_hsa-mir-4474	0.0384407	0.127365
hsa-miR-4474-5p_hsa-mir-4474	0	0
hsa-miR-4475_hsa-mir-4475	0	0
hsa-miR-4476_hsa-mir-4476	0.0113949	0
hsa-miR-4477a_hsa-mir-4477a	0.00667371	0.000200188
hsa-miR-4477b_hsa-mir-4477b	0.0865217	0.0077666
hsa-miR-4478_hsa-mir-4478	0	0
hsa-miR-4479_hsa-mir-4479	0.0380413	1.37693
hsa-miR-448_hsa-mir-448	281.281	5.7155
hsa-miR-4480_hsa-mir-4480	0	0
hsa-miR-4481_hsa-mir-4481	0	0
hsa-miR-4482-3p_hsa-mir-4482-1	0.176322	0.191488
hsa-miR-4482-5p_hsa-mir-4482-1	0.0183435	0.00902733
hsa-miR-4482-3p_hsa-mir-4482-2	0.176322	0.191488
hsa-miR-4482-5p_hsa-mir-4482-2	0.0183435	0.00902733
hsa-miR-4483_hsa-mir-4483	0	0
hsa-miR-4484_hsa-mir-4484	0.013315	0.0227482
hsa-miR-4485_hsa-mir-4485	0.489275	0.14624
hsa-miR-4486_hsa-mir-4486	0	0
hsa-miR-4487_hsa-mir-4487	0.00611747	0.0423463
hsa-miR-4488_hsa-mir-4488	1.02861	13.5698
hsa-miR-4489_hsa-mir-4489	0.0371719	0.134875
hsa-miR-4490_hsa-mir-4490	0.131783	0
hsa-miR-4491_hsa-mir-4491	0.111288	0.0160753
hsa-miR-4492_hsa-mir-4492	4.2289	18.79
hsa-miR-4493_hsa-mir-4493	0	0
hsa-miR-4494_hsa-mir-4494	0	0
hsa-miR-4495_hsa-mir-4495	0.0438463	0
hsa-miR-4496_hsa-mir-4496	0	0
hsa-miR-4497_hsa-mir-4497	0.0105136	0.0010341
hsa-miR-4498_hsa-mir-4498	0.0381543	0.0950728
hsa-miR-4499_hsa-mir-4499	0.00858661	0
hsa-miR-449a_hsa-mir-449a	20.1036	0.584026
hsa-miR-449b-3p_hsa-mir-449b	0.299516	0.0184147
hsa-miR-449b-5p_hsa-mir-449b	3.49637	0.0869801
hsa-miR-449c-3p_hsa-mir-449c	0.0160714	0
hsa-miR-449c-5p_hsa-mir-449c	4.32722	0.417562
hsa-miR-4500_hsa-mir-4500	0.00332663	0.00205976
hsa-miR-4501_hsa-mir-4501	0.0375099	0
hsa-miR-4502_hsa-mir-4502	0	0
hsa-miR-4503_hsa-mir-4503	0.00129921	0.00299414
hsa-miR-4504_hsa-mir-4504	0.0231392	0.0555056
hsa-miR-4505_hsa-mir-4505	0	0.00158733
hsa-miR-4506_hsa-mir-4506	0	0.00240276
hsa-miR-4507_hsa-mir-4507	5.67809	12.6623
hsa-miR-4508_hsa-mir-4508	1.77562	307.994
hsa-miR-4509_hsa-mir-4509-1	0	0
hsa-miR-4509_hsa-mir-4509-2	0	0
hsa-miR-4509_hsa-mir-4509-3	0	0
hsa-miR-450a-5p_hsa-mir-450a-1	0.912584	0.285727
hsa-miR-450a-3p_hsa-mir-450a-2	0.0710291	0.0274781
hsa-miR-450a-5p_hsa-mir-450a-2	0.912584	0.285727
hsa-miR-450b-3p_hsa-mir-450b	0	0.0113551
hsa-miR-450b-5p_hsa-mir-450b	1.08812	0.744286
hsa-miR-4510_hsa-mir-4510	22.1784	1.89018
hsa-miR-4511_hsa-mir-4511	0.722488	0.918218
hsa-miR-4512_hsa-mir-4512	0.0273206	1.37251
hsa-miR-4513_hsa-mir-4513	0	0.00216278
hsa-miR-4514_hsa-mir-4514	0	0
hsa-miR-4515_hsa-mir-4515	0.00324356	0.135596
hsa-miR-4516_hsa-mir-4516	2.06283	51.4743
hsa-miR-4517_hsa-mir-4517	0	0
hsa-miR-4518_hsa-mir-4518	0	0
hsa-miR-4519_hsa-mir-4519	0.00111531	0
hsa-miR-451a_hsa-mir-451a	1312.23	5431.19
hsa-miR-451b_hsa-mir-451b	0.00484086	0
hsa-miR-452-3p_hsa-mir-452	0	0
hsa-miR-452-5p_hsa-mir-452	7.0965	9.68651
hsa-miR-4520a-3p_hsa-mir-4520a	0.0820066	0.00474256
hsa-miR-4520a-5p_hsa-mir-4520a	0	0
hsa-miR-4520b-5p_hsa-mir-4520a	0	0
hsa-miR-4520a-5p_hsa-mir-4520b	0	0
hsa-miR-4520b-3p_hsa-mir-4520b	0.0394268	0.00338787
hsa-miR-4520b-5p_hsa-mir-4520b	0	0
hsa-miR-4521_hsa-mir-4521	0.0677947	0.0266042
hsa-miR-4522_hsa-mir-4522	0.00113801	0.0284004
hsa-miR-4523_hsa-mir-4523	0.0313077	1.97226
hsa-miR-4524a-3p_hsa-mir-4524a	0.00331142	0.0345182
hsa-miR-4524a-5p_hsa-mir-4524a	0.0103132	0.0809051
hsa-miR-4524b-3p_hsa-mir-4524b	0	0
hsa-miR-4524b-5p_hsa-mir-4524b	0	0
hsa-miR-4525_hsa-mir-4525	0.0663631	0.0363273
hsa-miR-4526_hsa-mir-4526	0.15307	1.0561
hsa-miR-4527_hsa-mir-4527	0.000889496	0
hsa-miR-4528_hsa-mir-4528	0.00314669	0
hsa-miR-4529-3p_hsa-mir-4529	0.0211694	0.0578585
hsa-miR-4529-5p_hsa-mir-4529	0	0
hsa-miR-4530_hsa-mir-4530	0	0.00289711
hsa-miR-4531_hsa-mir-4531	0.00498358	0
hsa-miR-4532_hsa-mir-4532	21.8403	37.738
hsa-miR-4533_hsa-mir-4533	0.000712129	0
hsa-miR-4534_hsa-mir-4534	0	0
hsa-miR-4535_hsa-mir-4535	0	0
hsa-miR-4536-3p_hsa-mir-4536-1	0.0175098	0.00245636
hsa-miR-4536-5p_hsa-mir-4536-1	0.000488424	0
hsa-miR-4536-3p_hsa-mir-4536-2	0.0175098	0.00245636
hsa-miR-4536-5p_hsa-mir-4536-2	0.000488424	0
hsa-miR-4537_hsa-mir-4537	0	0
hsa-miR-4538_hsa-mir-4538	0	0.00516898
hsa-miR-4539_hsa-mir-4539	0	0
hsa-miR-454-3p_hsa-mir-454	6.57061	2.50039
hsa-miR-454-5p_hsa-mir-454	2.45733	0.976309
hsa-miR-4540_hsa-mir-4540	0	0
hsa-miR-455-3p_hsa-mir-455	0.917319	0.814694
hsa-miR-455-5p_hsa-mir-455	3.37898	2.21568
hsa-miR-4632_hsa-mir-4632	0.00823381	0.00454632
hsa-miR-4633-3p_hsa-mir-4633	0	0
hsa-miR-4633-5p_hsa-mir-4633	0	0
hsa-miR-4634_hsa-mir-4634	0.00222674	0.0409602
hsa-miR-4635_hsa-mir-4635	0	0.00432099
hsa-miR-4636_hsa-mir-4636	0.115555	0.00785506
hsa-miR-4637_hsa-mir-4637	0.00177313	0.00144673
hsa-miR-4638-3p_hsa-mir-4638	0.0251755	0.263305
hsa-miR-4638-5p_hsa-mir-4638	0.0066108	0.0314471
hsa-miR-4639-3p_hsa-mir-4639	0.000962781	0
hsa-miR-4639-5p_hsa-mir-4639	0.0151011	0.00697651
hsa-miR-4640-3p_hsa-mir-4640	0.232493	0.0123029
hsa-miR-4640-5p_hsa-mir-4640	0.0317937	0
hsa-miR-4641_hsa-mir-4641	0.0815365	0.00509891
hsa-miR-4642_hsa-mir-4642	0.0028354	0.108963
hsa-miR-4643_hsa-mir-4643	0.00133461	0
hsa-miR-4644_hsa-mir-4644	0.0119541	0
hsa-miR-4645-3p_hsa-mir-4645	0.857968	0.421991
hsa-miR-4645-5p_hsa-mir-4645	0	0.000451527
hsa-miR-4646-3p_hsa-mir-4646	0	0.00034138
hsa-miR-4646-5p_hsa-mir-4646	0.118695	5.26352
hsa-miR-4647_hsa-mir-4647	0.773188	2.00346
hsa-miR-4648_hsa-mir-4648	0.00938646	0.0389173
hsa-miR-4649-3p_hsa-mir-4649	0.0421686	0.0103259
hsa-miR-4649-5p_hsa-mir-4649	0.00937618	0.00859594
hsa-miR-4650-3p_hsa-mir-4650-1	0.00100856	0.00134577
hsa-miR-4650-5p_hsa-mir-4650-1	0	0
hsa-miR-4650-3p_hsa-mir-4650-2	0.00100856	0.00134577
hsa-miR-4650-5p_hsa-mir-4650-2	0	0
hsa-miR-4651_hsa-mir-4651	0.00431502	0.0251511
hsa-miR-4652-3p_hsa-mir-4652	0	0
hsa-miR-4652-5p_hsa-mir-4652	0	0
hsa-miR-4653-3p_hsa-mir-4653	0	0.00843105
hsa-miR-4653-5p_hsa-mir-4653	0.000649502	9.77678e-05
hsa-miR-4654_hsa-mir-4654	0.0704349	0.692233
hsa-miR-4655-3p_hsa-mir-4655	0	0
hsa-miR-4655-5p_hsa-mir-4655	0	0.0188614
hsa-miR-4656_hsa-mir-4656	0.00260464	0.000667876
hsa-miR-4657_hsa-mir-4657	0.0241777	0.215523
hsa-miR-4658_hsa-mir-4658	0.012278	0.65323
hsa-miR-4659a-3p_hsa-mir-4659a	0.0513635	0.0281491
hsa-miR-4659a-5p_hsa-mir-4659a	0.00292086	0.00599343
hsa-miR-4659b-3p_hsa-mir-4659b	0.00848093	0.032946
hsa-miR-4659b-5p_hsa-mir-4659b	0.00191969	0.0127391
hsa-miR-466_hsa-mir-466	0.0115178	0.000128653
hsa-miR-4660_hsa-mir-4660	0.0323091	0.18861
hsa-miR-4661-3p_hsa-mir-4661	0.00473129	0.00608148
hsa-miR-4661-5p_hsa-mir-4661	0.23018	0.140469
hsa-miR-4662a-3p_hsa-mir-4662a	0.0411648	0.00109653
hsa-miR-4662a-5p_hsa-mir-4662a	1.16122	0.231894
hsa-miR-4662b_hsa-mir-4662b	0.0324329	0.00376004
hsa-miR-4663_hsa-mir-4663	0	0
hsa-miR-4664-3p_hsa-mir-4664	0.0154352	0.468411
hsa-miR-4664-5p_hsa-mir-4664	0	0.00308407
hsa-miR-4665-3p_hsa-mir-4665	0	0.00299135
hsa-miR-4665-5p_hsa-mir-4665	0.510899	1.68452
hsa-miR-4666a-3p_hsa-mir-4666a	0	0
hsa-miR-4666a-5p_hsa-mir-4666a	0.0308214	0.000795032
hsa-miR-4666b_hsa-mir-4666b	0.00337386	0
hsa-miR-4667-3p_hsa-mir-4667	0	0
hsa-miR-4667-5p_hsa-mir-4667	0.68492	0.646213
hsa-miR-4668-3p_hsa-mir-4668	0.00171525	0
hsa-miR-4668-5p_hsa-mir-4668	0.0668682	1.15332
hsa-miR-4669_hsa-mir-4669	0.0353997	0.429359
hsa-miR-4670-3p_hsa-mir-4670	0.160949	0.0939717
hsa-miR-4670-5p_hsa-mir-4670	0.0144785	0.00921364
hsa-miR-4671-3p_hsa-mir-4671	0.0646498	0.00713571
hsa-miR-4671-5p_hsa-mir-4671	0.00618523	0.0034507
hsa-miR-4672_hsa-mir-4672	0.0163502	0.0230151
hsa-miR-4673_hsa-mir-4673	0.00426044	0.00809379
hsa-miR-4674_hsa-mir-4674	0.00430151	0.0273087
hsa-miR-4675_hsa-mir-4675	0	0
hsa-miR-4676-3p_hsa-mir-4676	0.0050244	0.0476577
hsa-miR-4676-5p_hsa-mir-4676	0.00445565	0.0822549
hsa-miR-4677-3p_hsa-mir-4677	2.47433	2.42583
hsa-miR-4677-5p_hsa-mir-4677	0.0275037	0.0215766
hsa-miR-4678_hsa-mir-4678	0	0.000536915
hsa-miR-4679_hsa-mir-4679-1	0.0482374	0.00157168
hsa-miR-4679_hsa-mir-4679-2	0.0482374	0.00157168
hsa-miR-4680-3p_hsa-mir-4680	0.0104692	0.00085263
hsa-miR-4680-5p_hsa-mir-4680	0.00542572	0
hsa-miR-4681_hsa-mir-4681	0	0
hsa-miR-4682_hsa-mir-4682	0.0516014	0.0346412
hsa-miR-4683_hsa-mir-4683	0.241006	0.0334452
hsa-miR-4684-3p_hsa-mir-4684	0.00792905	0.000100094
hsa-miR-4684-5p_hsa-mir-4684	0.000578442	0
hsa-miR-4685-3p_hsa-mir-4685	0.594205	6.07118
hsa-miR-4685-5p_hsa-mir-4685	0.00060883	0
hsa-miR-4686_hsa-mir-4686	0.00435781	0.0543618
hsa-miR-4687-3p_hsa-mir-4687	0.011648	0.622819
hsa-miR-4687-5p_hsa-mir-4687	0.0606486	0.304398
hsa-miR-4688_hsa-mir-4688	0.0198192	0.108369
hsa-miR-4689_hsa-mir-4689	0.00862275	0.0200713
hsa-miR-4690-3p_hsa-mir-4690	0.01899	0.0254154
hsa-miR-4690-5p_hsa-mir-4690	0.433421	0.298211
hsa-miR-4691-3p_hsa-mir-4691	0.0184241	0.00900948
hsa-miR-4691-5p_hsa-mir-4691	0	0
hsa-miR-4692_hsa-mir-4692	0	0
hsa-miR-4693-3p_hsa-mir-4693	0	0.000100094
hsa-miR-4693-5p_hsa-mir-4693	0	0
hsa-miR-4694-3p_hsa-mir-4694	0.00161914	0
hsa-miR-4694-5p_hsa-mir-4694	0	0
hsa-miR-4695-3p_hsa-mir-4695	0.0688334	0.0495871
hsa-miR-4695-5p_hsa-mir-4695	0.000488424	0.00261059
hsa-miR-4696_hsa-mir-4696	0.00392054	0
hsa-miR-4697-3p_hsa-mir-4697	0.0329258	0.0171568
hsa-miR-4697-5p_hsa-mir-4697	0.000156153	0
hsa-miR-4698_hsa-mir-4698	0	0.000100094
hsa-miR-4699-3p_hsa-mir-4699	0.0460605	0.0454288
hsa-miR-4699-5p_hsa-mir-4699	0.0854254	0.0119899
hsa-miR-4700-3p_hsa-mir-4700	0.0177397	0.00179258
hsa-miR-4700-5p_hsa-mir-4700	0	0.0446095
hsa-miR-4701-3p_hsa-mir-4701	0.00213639	0.000742316
hsa-miR-4701-5p_hsa-mir-4701	0.0338218	0.0346078
hsa-miR-4703-3p_hsa-mir-4703	0.062051	0.0150679
hsa-miR-4703-5p_hsa-mir-4703	0	0
hsa-miR-4704-3p_hsa-mir-4704	0	0
hsa-miR-4704-5p_hsa-mir-4704	0.000564833	0.000868474
hsa-miR-4705_hsa-mir-4705	0.730987	0.0469485
hsa-miR-4706_hsa-mir-4706	0.00122857	0.00117188
hsa-miR-4707-3p_hsa-mir-4707	0.431828	2.17295
hsa-miR-4707-5p_hsa-mir-4707	0.0146241	0.00106966
hsa-miR-4708-3p_hsa-mir-4708	0.0135289	0.00615037
hsa-miR-4708-5p_hsa-mir-4708	0.00402258	0.0187828
hsa-miR-4709-3p_hsa-mir-4709	0.117776	0.00270041
hsa-miR-4709-5p_hsa-mir-4709	0.42537	0.0332987
hsa-miR-4710_hsa-mir-4710	0.0161788	0.0262489
hsa-miR-4711-3p_hsa-mir-4711	0.0316211	0.00142095
hsa-miR-4711-5p_hsa-mir-4711	0.147327	0.000734886
hsa-miR-4712-3p_hsa-mir-4712	0.00390994	0.0081415
hsa-miR-4712-5p_hsa-mir-4712	0.00739166	0
hsa-miR-4713-3p_hsa-mir-4713	0	0
hsa-miR-4713-5p_hsa-mir-4713	0	0.000695272
hsa-miR-4714-3p_hsa-mir-4714	0.132666	0.172742
hsa-miR-4714-5p_hsa-mir-4714	0.0205926	0.0384975
hsa-miR-4715-3p_hsa-mir-4715	0.0031648	0
hsa-miR-4715-5p_hsa-mir-4715	0.000889496	0.000480278
hsa-miR-4716-3p_hsa-mir-4716	0.0394745	0.0056396
hsa-miR-4716-5p_hsa-mir-4716	0.00035894	0.000451527
hsa-miR-4717-3p_hsa-mir-4717	0.986943	0.57806
hsa-miR-4717-5p_hsa-mir-4717	0.00134013	0
hsa-miR-4718_hsa-mir-4718	0	0
hsa-miR-4719_hsa-mir-4719	0.00024911	0
hsa-miR-4720-3p_hsa-mir-4720	0	0
hsa-miR-4720-5p_hsa-mir-4720	0.000488424	0
hsa-miR-4721_hsa-mir-4721	0.011805	0.00819811
hsa-miR-4722-3p_hsa-mir-4722	0	0
hsa-miR-4722-5p_hsa-mir-4722	0	0.0112761
hsa-miR-4723-3p_hsa-mir-4723	0.0137529	0.00553841
hsa-miR-4723-5p_hsa-mir-4723	0.0521714	0.00138787
hsa-miR-4724-3p_hsa-mir-4724	0	0
hsa-miR-4724-5p_hsa-mir-4724	0.00438779	0.381689
hsa-miR-4725-3p_hsa-mir-4725	0.0050788	0.0394696
hsa-miR-4725-5p_hsa-mir-4725	0.00364395	0.0296088
hsa-miR-4726-3p_hsa-mir-4726	0.000488424	0
hsa-miR-4726-5p_hsa-mir-4726	0.0155994	0.598078
hsa-miR-4727-3p_hsa-mir-4727	0.0107945	0.00315163
hsa-miR-4727-5p_hsa-mir-4727	0.00730604	0.00493883
hsa-miR-4728-3p_hsa-mir-4728	0.102028	0.0338705
hsa-miR-4728-5p_hsa-mir-4728	0.00746659	0.000126223
hsa-miR-4729_hsa-mir-4729	0.00683132	0.0226081
hsa-miR-4730_hsa-mir-4730	0.00136947	0.000776428
hsa-miR-4731-3p_hsa-mir-4731	0.00170855	0.000100094
hsa-miR-4731-5p_hsa-mir-4731	0.0943524	0.0293636
hsa-miR-4732-3p_hsa-mir-4732	0.766557	28.2318
hsa-miR-4732-5p_hsa-mir-4732	0.194102	3.92564
hsa-miR-4733-3p_hsa-mir-4733	0.0261939	0.000693566
hsa-miR-4733-5p_hsa-mir-4733	0.0293658	0
hsa-miR-4734_hsa-mir-4734	0.0309319	0.818105
hsa-miR-4735-3p_hsa-mir-4735	0.00120272	0
hsa-miR-4735-5p_hsa-mir-4735	0.0215365	0.00236886
hsa-miR-4736_hsa-mir-4736	0	0.000662431
hsa-miR-4737_hsa-mir-4737	0.0045892	0.101805
hsa-miR-4738-3p_hsa-mir-4738	0.157016	2.63803
hsa-miR-4738-5p_hsa-mir-4738	0	0
hsa-miR-4739_hsa-mir-4739	0.0417615	3.06072
hsa-miR-4740-3p_hsa-mir-4740	0	0.00419927
hsa-miR-4740-5p_hsa-mir-4740	0.00584921	0.0191975
hsa-miR-4741_hsa-mir-4741	0.024407	1.12722
hsa-miR-4742-3p_hsa-mir-4742	0.298693	0.0366928
hsa-miR-4742-5p_hsa-mir-4742	0.0186932	0.00779029
hsa-miR-4743_hsa-mir-4743	0.0740149	1.41251
hsa-miR-4744_hsa-mir-4744	0.00226589	0
hsa-miR-4745-3p_hsa-mir-4745	0.0174951	0.0432997
hsa-miR-4745-5p_hsa-mir-4745	0.128442	2.07492
hsa-miR-4746-3p_hsa-mir-4746	0	0
hsa-miR-4746-5p_hsa-mir-4746	0.104305	3.15028
hsa-miR-4747-3p_hsa-mir-4747	0	0.000985424
hsa-miR-4747-5p_hsa-mir-4747	0.0267466	0.178153
hsa-miR-4748_hsa-mir-4748	0.188904	0.406538
hsa-miR-4749-3p_hsa-mir-4749	0	0
hsa-miR-4749-5p_hsa-mir-4749	0.0811791	0.0539007
hsa-miR-4750_hsa-mir-4750	0.0500496	0.200472
hsa-miR-4751_hsa-mir-4751	0.0223483	1.0346
hsa-miR-4752_hsa-mir-4752	0.00209314	0.0084998
hsa-miR-4753-3p_hsa-mir-4753	0.00705322	0.0260296
hsa-miR-4753-5p_hsa-mir-4753	0.0434503	0.0496963
hsa-miR-4754_hsa-mir-4754	0.00691037	0.0535658
hsa-miR-4755-3p_hsa-mir-4755	0.170613	1.32266
hsa-miR-4755-5p_hsa-mir-4755	0.0124151	0.0720869
hsa-miR-4756-3p_hsa-mir-4756	0	0
hsa-miR-4756-5p_hsa-mir-4756	0	0
hsa-miR-4757-3p_hsa-mir-4757	0.119708	0.254484
hsa-miR-4757-5p_hsa-mir-4757	0.0103626	0.29239
hsa-miR-4758-3p_hsa-mir-4758	0.024121	0.0563801
hsa-miR-4758-5p_hsa-mir-4758	0.300053	0.010052
hsa-miR-4759_hsa-mir-4759	0.00171525	0
hsa-miR-4760-3p_hsa-mir-4760	0.000889496	0
hsa-miR-4760-5p_hsa-mir-4760	0.0771177	0.000340333
hsa-miR-4761-3p_hsa-mir-4761	0.0125618	0.016575
hsa-miR-4761-5p_hsa-mir-4761	0	0
hsa-miR-4762-3p_hsa-mir-4762	0.00449362	0.0259618
hsa-miR-4762-5p_hsa-mir-4762	0.0533514	0.169669
hsa-miR-4763-3p_hsa-mir-4763	0.025537	0.00211224
hsa-miR-4763-5p_hsa-mir-4763	0.0138848	0.0911181
hsa-miR-4764-3p_hsa-mir-4764	0	0
hsa-miR-4764-5p_hsa-mir-4764	0.00104657	0
hsa-miR-4765_hsa-mir-4765	0.00163048	0.000441473
hsa-miR-4766-3p_hsa-mir-4766	0.0333166	0.0549869
hsa-miR-4766-5p_hsa-mir-4766	0.00536305	0.00787759
hsa-miR-4767_hsa-mir-4767	0.642142	5.78171
hsa-miR-4768-3p_hsa-mir-4768	0	0
hsa-miR-4768-5p_hsa-mir-4768	0.0481603	0.00177401
hsa-miR-4769-3p_hsa-mir-4769	0	0
hsa-miR-4769-5p_hsa-mir-4769	0	0.000706595
hsa-miR-4770_hsa-mir-4770	0.0167579	0.000864949
hsa-miR-4771_hsa-mir-4771-1	0	0
hsa-miR-4771_hsa-mir-4771-2	0	0
hsa-miR-4772-3p_hsa-mir-4772	0.269853	0.229946
hsa-miR-4772-5p_hsa-mir-4772	0.0177577	0.410806
hsa-miR-4773_hsa-mir-4773-1	0.00123004	0.0387978
hsa-miR-4773_hsa-mir-4773-2	0.00123004	0.0387978
hsa-miR-4774-3p_hsa-mir-4774	0	0.000596051
hsa-miR-4774-5p_hsa-mir-4774	0	0.000100094
hsa-miR-4775_hsa-mir-4775	0.373747	0.300408
hsa-miR-4776-3p_hsa-mir-4776-1	0	0
hsa-miR-4776-5p_hsa-mir-4776-1	0.0379373	0.00585268
hsa-miR-4776-3p_hsa-mir-4776-2	0	0
hsa-miR-4776-5p_hsa-mir-4776-2	0.0379373	0.00585268
hsa-miR-4777-3p_hsa-mir-4777	0.0138041	0.00680527
hsa-miR-4777-5p_hsa-mir-4777	0	0
hsa-miR-4778-3p_hsa-mir-4778	0	0
hsa-miR-4778-5p_hsa-mir-4778	0	0.00587845
hsa-miR-4779_hsa-mir-4779	0.000960529	0.00034138
hsa-miR-4780_hsa-mir-4780	0.0824102	0
hsa-miR-4781-3p_hsa-mir-4781	0.585848	0.156699
hsa-miR-4781-5p_hsa-mir-4781	0.00111531	0
hsa-miR-4782-3p_hsa-mir-4782	0.000156153	0
hsa-miR-4782-5p_hsa-mir-4782	0.00220911	0.00578427
hsa-miR-4783-3p_hsa-mir-4783	0.456794	0.014804
hsa-miR-4783-5p_hsa-mir-4783	0.00024911	0
hsa-miR-4784_hsa-mir-4784	0.000960529	0.0123313
hsa-miR-4785_hsa-mir-4785	0.616538	4.09686
hsa-miR-4786-3p_hsa-mir-4786	0.00199685	0.00753103
hsa-miR-4786-5p_hsa-mir-4786	0.235035	0.16528
hsa-miR-4787-3p_hsa-mir-4787	3.84746	0.443807
hsa-miR-4787-5p_hsa-mir-4787	0.32935	7.0313
hsa-miR-4788_hsa-mir-4788	0.00210143	0.0137757
hsa-miR-4789-3p_hsa-mir-4789	0	0
hsa-miR-4789-5p_hsa-mir-4789	0	0
hsa-miR-4790-3p_hsa-mir-4790	0.00415441	0
hsa-miR-4790-5p_hsa-mir-4790	0.00107921	0.00238724
hsa-miR-4791_hsa-mir-4791	0	0.000254672
hsa-miR-4792_hsa-mir-4792	16.8492	21.3446
hsa-miR-4793-3p_hsa-mir-4793	0.000731972	3.11348e-05
hsa-miR-4793-5p_hsa-mir-4793	0	0
hsa-miR-4794_hsa-mir-4794	0.037458	0.00556501
hsa-miR-4795-3p_hsa-mir-4795	0.00108232	0.000162363
hsa-miR-4795-5p_hsa-mir-4795	0.000578442	3.11348e-05
hsa-miR-4796-3p_hsa-mir-4796	0.0449606	0.00172289
hsa-miR-4796-5p_hsa-mir-4796	0.0159072	0.00276292
hsa-miR-4797-3p_hsa-mir-4797	0.0722093	0.0507215
hsa-miR-4797-5p_hsa-mir-4797	0	0.000410706
hsa-miR-4798-3p_hsa-mir-4798	0	0
hsa-miR-4798-5p_hsa-mir-4798	0.0238199	0.00871555
hsa-miR-4799-3p_hsa-mir-4799	0	0
hsa-miR-4799-5p_hsa-mir-4799	0.0118527	0.00544681
hsa-miR-4800-3p_hsa-mir-4800	0.0404187	0.0816219
hsa-miR-4800-5p_hsa-mir-4800	0.0989723	2.49323
hsa-miR-4801_hsa-mir-4801	0	0
hsa-miR-4802-3p_hsa-mir-4802	0.0713145	0.001574
hsa-miR-4802-5p_hsa-mir-4802	0.0383046	0.00511707
hsa-miR-4803_hsa-mir-4803	0.0073035	0
hsa-miR-4804-3p_hsa-mir-4804	0.00135453	0.00315016
hsa-miR-4804-5p_hsa-mir-4804	0.0200672	0.0321448
hsa-miR-483-3p_hsa-mir-483	4.27695	2.68057
hsa-miR-483-5p_hsa-mir-483	631.585	1083.71
hsa-miR-484_hsa-mir-484	40.8049	101.162
hsa-miR-485-3p_hsa-mir-485	1.99554	0.420557
hsa-miR-485-5p_hsa-mir-485	22.1259	5.7782
hsa-miR-486-3p_hsa-mir-486	14.7247	255.33
hsa-miR-486-5p_hsa-mir-486	14835.1	278133
hsa-miR-487a_hsa-mir-487a	0.687815	0.0570309
hsa-miR-487b_hsa-mir-487b	5.11186	2.83219
hsa-miR-488-3p_hsa-mir-488	6.80855	0.315992
hsa-miR-488-5p_hsa-mir-488	0.980047	0.02638
hsa-miR-489_hsa-mir-489	1.29914	0.0612542
hsa-miR-490-3p_hsa-mir-490	5.29212	22.099
hsa-miR-490-5p_hsa-mir-490	2.06218	1.53415
hsa-miR-491-3p_hsa-mir-491	0.124516	0.0282079
hsa-miR-491-5p_hsa-mir-491	4.40207	1.02652
hsa-miR-492_hsa-mir-492	0	0.00307936
hsa-miR-493-3p_hsa-mir-493	0.879224	5.50003
hsa-miR-493-5p_hsa-mir-493	0.845991	1.31436
hsa-miR-494_hsa-mir-494	0.712519	0.192086
hsa-miR-495_hsa-mir-495	5.13447	0.467593
hsa-miR-496_hsa-mir-496	0.895606	0.573438
hsa-miR-497-3p_hsa-mir-497	0.169149	0.0091851
hsa-miR-497-5p_hsa-mir-497	78.2775	8.99842
hsa-miR-498_hsa-mir-498	0.0754709	0.00343188
hsa-miR-4999-3p_hsa-mir-4999	0	0.000227878
hsa-miR-4999-5p_hsa-mir-4999	0.113554	0.0397989
hsa-miR-499a-3p_hsa-mir-499a	0.164844	0.354848
hsa-miR-499a-5p_hsa-mir-499a	1.87624	4.10465
hsa-miR-499b-3p_hsa-mir-499b	0.000488424	0
hsa-miR-499b-5p_hsa-mir-499b	0.000731972	0.000946022
hsa-miR-5000-3p_hsa-mir-5000	0.400094	0.35028
hsa-miR-5000-5p_hsa-mir-5000	0.000904038	0.00735616
hsa-miR-5001-3p_hsa-mir-5001	0.196551	1.46662
hsa-miR-5001-5p_hsa-mir-5001	0.040417	0.316792
hsa-miR-5002-3p_hsa-mir-5002	0	0
hsa-miR-5002-5p_hsa-mir-5002	0.0376675	0.0162144
hsa-miR-5003-3p_hsa-mir-5003	0.00272677	0.224577
hsa-miR-5003-5p_hsa-mir-5003	0	0.000109021
hsa-miR-5004-3p_hsa-mir-5004	0.00581008	0.00224471
hsa-miR-5004-5p_hsa-mir-5004	0.0451806	0.136025
hsa-miR-5006-3p_hsa-mir-5006	0.204478	0.0504177
hsa-miR-5006-5p_hsa-mir-5006	0.00214296	0.0260815
hsa-miR-5007-3p_hsa-mir-5007	0	0
hsa-miR-5007-5p_hsa-mir-5007	0	0
hsa-miR-5008-3p_hsa-mir-5008	0.889303	0.00779923
hsa-miR-5008-5p_hsa-mir-5008	0.0138961	0
hsa-miR-5009-3p_hsa-mir-5009	0	0
hsa-miR-5009-5p_hsa-mir-5009	0.0268247	0.116628
hsa-miR-500a-3p_hsa-mir-500a	201.536	199.049
hsa-miR-500a-5p_hsa-mir-500a	0.740558	0.192947
hsa-miR-500b_hsa-mir-500a	0.643417	0.18039
hsa-miR-500a-5p_hsa-mir-500b	0.740558	0.192947
hsa-miR-500b_hsa-mir-500b	0.643417	0.18039
hsa-miR-501-3p_hsa-mir-501	201.145	213.209
hsa-miR-501-5p_hsa-mir-501	5.10335	1.58722
hsa-miR-5010-3p_hsa-mir-5010	0.295408	0.176322
hsa-miR-5010-5p_hsa-mir-5010	1.49111	5.17813
hsa-miR-5011-3p_hsa-mir-5011	0	0
hsa-miR-5011-5p_hsa-mir-5011	0	0
hsa-miR-502-3p_hsa-mir-502	86.6925	112.728
hsa-miR-502-5p_hsa-mir-502	0.552553	0.151772
hsa-miR-503_hsa-mir-503	0.374633	0.659512
hsa-miR-504_hsa-mir-504	2.86185	0.23
hsa-miR-5047_hsa-mir-5047	0	0
hsa-miR-505-3p_hsa-mir-505	9.08294	17.5312
hsa-miR-505-5p_hsa-mir-505	0.156988	0.162687
hsa-miR-506-3p_hsa-mir-506	0.00287272	0.00506988
hsa-miR-506-5p_hsa-mir-506	0.00207499	0.00134037
hsa-miR-507_hsa-mir-507	0.0061324	0.00553952
hsa-miR-508-3p_hsa-mir-508	0.138373	0.0240563
hsa-miR-508-5p_hsa-mir-508	0.000784291	0.0145713
hsa-miR-5087_hsa-mir-5087	0	0
hsa-miR-5088_hsa-mir-5088	0.0523405	0.0577356
hsa-miR-5089_hsa-mir-5089	0.000359061	0
hsa-miR-509-3p_hsa-mir-509-1	0.579345	0.703313
hsa-miR-509-5p_hsa-mir-509-1	0.000900703	0.00327539
hsa-miR-509-3p_hsa-mir-509-2	0.579345	0.703313
hsa-miR-509-5p_hsa-mir-509-2	0.000900703	0.00327539
hsa-miR-509-3-5p_hsa-mir-509-3	0.00234177	0.004505
hsa-miR-509-3p_hsa-mir-509-3	0.579345	0.703313
hsa-miR-5090_hsa-mir-5090	0.00202706	0.0271936
hsa-miR-5091_hsa-mir-5091	0.00356275	3.11348e-05
hsa-miR-5092_hsa-mir-5092	0.0166387	0.0153437
hsa-miR-5093_hsa-mir-5093	0	0
hsa-miR-5094_hsa-mir-5094	0.0943046	0.166041
hsa-miR-5095_hsa-mir-5095	0.00700769	0.430185
hsa-miR-5096_hsa-mir-5096	26.3698	622.52
hsa-miR-510_hsa-mir-510	0	0.000479071
hsa-miR-5100_hsa-mir-5100	54.2023	2.07279
hsa-miR-511_hsa-mir-511-1	0.534417	0.88691
hsa-miR-511_hsa-mir-511-2	0.534417	0.88691
hsa-miR-512-3p_hsa-mir-512-1	11.9247	0.211281
hsa-miR-512-5p_hsa-mir-512-1	0.0610586	0
hsa-miR-512-3p_hsa-mir-512-2	11.9247	0.211281
hsa-miR-512-5p_hsa-mir-512-2	0.0610586	0
hsa-miR-513a-3p_hsa-mir-513a-1	0	0.000257805
hsa-miR-513a-5p_hsa-mir-513a-1	0.00219268	0.00121059
hsa-miR-513a-3p_hsa-mir-513a-2	0	0.000257805
hsa-miR-513a-5p_hsa-mir-513a-2	0.00219268	0.00121059
hsa-miR-513b_hsa-mir-513b	0.00469221	0.00167539
hsa-miR-513c-3p_hsa-mir-513c	0	0.000257805
hsa-miR-513c-5p_hsa-mir-513c	0.0797039	0.0226576
hsa-miR-514a-3p_hsa-mir-514a-1	0.0399347	0.00516545
hsa-miR-514a-5p_hsa-mir-514a-1	0.00188818	0.000479071
hsa-miR-514a-3p_hsa-mir-514a-2	0.0399347	0.00516545
hsa-miR-514a-5p_hsa-mir-514a-2	0.00188818	0.000479071
hsa-miR-514a-3p_hsa-mir-514a-3	0.0399347	0.00516545
hsa-miR-514a-5p_hsa-mir-514a-3	0.00188818	0.000479071
hsa-miR-514b-3p_hsa-mir-514b	0.00673178	0.000230119
hsa-miR-514b-5p_hsa-mir-514b	0.000900703	0
hsa-miR-515-3p_hsa-mir-515-1	0.0863558	0.00159489
hsa-miR-515-5p_hsa-mir-515-1	1.52456	0.0256651
hsa-miR-515-3p_hsa-mir-515-2	0.0863558	0.00159489
hsa-miR-515-5p_hsa-mir-515-2	1.52456	0.0256651
hsa-miR-516a-3p_hsa-mir-516a-1	0.00415441	0
hsa-miR-516a-5p_hsa-mir-516a-1	6.15519	0.142129
hsa-miR-516b-3p_hsa-mir-516a-1	0.00415441	0
hsa-miR-516a-3p_hsa-mir-516a-2	0.00415441	0
hsa-miR-516a-5p_hsa-mir-516a-2	6.15519	0.142129
hsa-miR-516b-3p_hsa-mir-516a-2	0.00415441	0
hsa-miR-516a-3p_hsa-mir-516b-1	0.00415441	0
hsa-miR-516b-3p_hsa-mir-516b-1	0.00415441	0
hsa-miR-516b-5p_hsa-mir-516b-1	13.1833	0.238526
hsa-miR-516a-3p_hsa-mir-516b-2	0.00415441	0
hsa-miR-516b-3p_hsa-mir-516b-2	0.00415441	0
hsa-miR-516b-5p_hsa-mir-516b-2	11.9792	0.222426
hsa-miR-517-5p_hsa-mir-517a	1.73235	0.0376092
hsa-miR-517a-3p_hsa-mir-517a	3.86645	0.0510251
hsa-miR-517b-3p_hsa-mir-517a	3.86645	0.0510251
hsa-miR-517-5p_hsa-mir-517b	1.73235	0.0376092
hsa-miR-517a-3p_hsa-mir-517b	3.86645	0.0510251
hsa-miR-517b-3p_hsa-mir-517b	3.86645	0.0510251
hsa-miR-517-5p_hsa-mir-517c	1.73235	0.0376092
hsa-miR-517c-3p_hsa-mir-517c	2.49537	0.0438591
hsa-miR-5186_hsa-mir-5186	0	0.0264089
hsa-miR-5187-3p_hsa-mir-5187	0.175698	0.0172995
hsa-miR-5187-5p_hsa-mir-5187	0.0240913	0.169613
hsa-miR-5188_hsa-mir-5188	0.0229169	0.0272617
hsa-miR-5189_hsa-mir-5189	0.371428	15.995
hsa-miR-518a-3p_hsa-mir-518a-1	2.45769	0.0473855
hsa-miR-518a-5p_hsa-mir-518a-1	0.988806	0.00851249
hsa-miR-527_hsa-mir-518a-1	0.988806	0.00851249
hsa-miR-518a-3p_hsa-mir-518a-2	2.45769	0.0473855
hsa-miR-518a-5p_hsa-mir-518a-2	1.02939	0.00851249
hsa-miR-527_hsa-mir-518a-2	1.02939	0.00851249
hsa-miR-518b_hsa-mir-518b	2.25879	0.0126729
hsa-miR-518c-3p_hsa-mir-518c	3.03425	0.0171913
hsa-miR-518c-5p_hsa-mir-518c	1.36275	0.0171725
hsa-miR-518d-3p_hsa-mir-518d	0.770565	0.0299224
hsa-miR-518d-5p_hsa-mir-518d	6.03588	0.0979826
hsa-miR-520c-5p_hsa-mir-518d	6.03588	0.0979826
hsa-miR-526a_hsa-mir-518d	6.03588	0.0979826
hsa-miR-518e-3p_hsa-mir-518e	3.43904	0.0303968
hsa-miR-518e-5p_hsa-mir-518e	7.28731	0.192834
hsa-miR-519a-5p_hsa-mir-518e	7.28731	0.192834
hsa-miR-519b-5p_hsa-mir-518e	7.28731	0.192834
hsa-miR-519c-5p_hsa-mir-518e	7.28731	0.192834
hsa-miR-522-5p_hsa-mir-518e	7.28731	0.192834
hsa-miR-523-5p_hsa-mir-518e	7.28731	0.192834
hsa-miR-518f-3p_hsa-mir-518f	2.1199	0.0628923
hsa-miR-518f-5p_hsa-mir-518f	3.69446	0.0658747
hsa-miR-5190_hsa-mir-5190	0.0122879	0.0317105
hsa-miR-5191_hsa-mir-5191	0.163849	0.0018366
hsa-miR-5192_hsa-mir-5192	0	0.0221495
hsa-miR-5193_hsa-mir-5193	0.0336187	0.114052
hsa-miR-5194_hsa-mir-5194	0.00772059	0.00241918
hsa-miR-5195-3p_hsa-mir-5195	0	0.000109021
hsa-miR-5195-5p_hsa-mir-5195	0	0
hsa-miR-5196-3p_hsa-mir-5196	0.00729006	0.00185794
hsa-miR-5196-5p_hsa-mir-5196	0	0
hsa-miR-5197-3p_hsa-mir-5197	0	0
hsa-miR-5197-5p_hsa-mir-5197	0	0
hsa-miR-518e-5p_hsa-mir-519a-1	6.18515	0.136416
hsa-miR-519a-3p_hsa-mir-519a-1	0.44754	0.0132651
hsa-miR-519a-5p_hsa-mir-519a-1	6.18515	0.136416
hsa-miR-519b-5p_hsa-mir-519a-1	6.18515	0.136416
hsa-miR-519c-5p_hsa-mir-519a-1	6.18515	0.136416
hsa-miR-522-5p_hsa-mir-519a-1	6.18515	0.136416
hsa-miR-523-5p_hsa-mir-519a-1	6.18515	0.136416
hsa-miR-519a-3p_hsa-mir-519a-2	0.44754	0.0132651
hsa-miR-518e-5p_hsa-mir-519b	7.29048	0.192834
hsa-miR-519a-5p_hsa-mir-519b	7.29048	0.192834
hsa-miR-519b-3p_hsa-mir-519b	0.0352801	0.0140929
hsa-miR-519b-5p_hsa-mir-519b	7.29048	0.192834
hsa-miR-519c-5p_hsa-mir-519b	7.29048	0.192834
hsa-miR-522-5p_hsa-mir-519b	7.29048	0.192834
hsa-miR-523-5p_hsa-mir-519b	7.29048	0.192834
hsa-miR-518e-5p_hsa-mir-519c	7.29048	0.192834
hsa-miR-519a-5p_hsa-mir-519c	7.29048	0.192834
hsa-miR-519b-5p_hsa-mir-519c	7.29048	0.192834
hsa-miR-519c-3p_hsa-mir-519c	0.202847	0.00342519
hsa-miR-519c-5p_hsa-mir-519c	7.29048	0.192834
hsa-miR-522-5p_hsa-mir-519c	7.29048	0.192834
hsa-miR-523-5p_hsa-mir-519c	7.29048	0.192834
hsa-miR-519d_hsa-mir-519d	1.35637	0.0106649
hsa-miR-519e-3p_hsa-mir-519e	0.95684	0.0133357
hsa-miR-519e-5p_hsa-mir-519e	0.0381124	0
hsa-miR-520a-3p_hsa-mir-520a	4.84093	0.124247
hsa-miR-520a-5p_hsa-mir-520a	0.318607	0.0011201
hsa-miR-520b_hsa-mir-520b	0.0212525	6.22695e-05
hsa-miR-518d-5p_hsa-mir-520c	6.03	0.0979826
hsa-miR-520b_hsa-mir-520c	0.162118	0.00493326
hsa-miR-520c-3p_hsa-mir-520c	0.162118	0.00493326
hsa-miR-520c-5p_hsa-mir-520c	6.03	0.0979826
hsa-miR-520f_hsa-mir-520c	0.162118	0.00493326
hsa-miR-526a_hsa-mir-520c	6.03	0.0979826
hsa-miR-520d-3p_hsa-mir-520d	0.702546	0.0261188
hsa-miR-520d-5p_hsa-mir-520d	1.33847	0.0157092
hsa-miR-520e_hsa-mir-520e	0.083841	0.00445396
hsa-miR-520f_hsa-mir-520f	0.111282	0.0018418
hsa-miR-520g_hsa-mir-520g	1.31164	0.0137583
hsa-miR-520h_hsa-mir-520g	1.31164	0.0137583
hsa-miR-520h_hsa-mir-520h	0.731293	0.00499302
hsa-miR-521_hsa-mir-521-1	0.0563533	0
hsa-miR-521_hsa-mir-521-2	0.0563533	0
hsa-miR-518e-5p_hsa-mir-522	7.29048	0.192834
hsa-miR-519a-5p_hsa-mir-522	7.29048	0.192834
hsa-miR-519b-5p_hsa-mir-522	7.29048	0.192834
hsa-miR-519c-5p_hsa-mir-522	7.29048	0.192834
hsa-miR-522-3p_hsa-mir-522	1.06768	0.0150724
hsa-miR-522-5p_hsa-mir-522	7.29048	0.192834
hsa-miR-523-5p_hsa-mir-522	7.29048	0.192834
hsa-miR-518e-5p_hsa-mir-523	7.29048	0.192834
hsa-miR-519a-5p_hsa-mir-523	7.29048	0.192834
hsa-miR-519b-5p_hsa-mir-523	7.29048	0.192834
hsa-miR-519c-5p_hsa-mir-523	7.29048	0.192834
hsa-miR-522-5p_hsa-mir-523	7.29048	0.192834
hsa-miR-523-3p_hsa-mir-523	0.188869	0.00100116
hsa-miR-523-5p_hsa-mir-523	7.29048	0.192834
hsa-miR-524-3p_hsa-mir-524	1.13883	0.0344212
hsa-miR-524-5p_hsa-mir-524	0.757306	0.00755347
hsa-miR-525-3p_hsa-mir-525	0.343156	0.0107778
hsa-miR-525-5p_hsa-mir-525	0.922695	0.0111162
hsa-miR-518d-5p_hsa-mir-526a-1	6.03588	0.0979826
hsa-miR-520c-5p_hsa-mir-526a-1	6.03588	0.0979826
hsa-miR-526a_hsa-mir-526a-1	6.03588	0.0979826
hsa-miR-518d-5p_hsa-mir-526a-2	6.03588	0.0979826
hsa-miR-520c-5p_hsa-mir-526a-2	6.03588	0.0979826
hsa-miR-526a_hsa-mir-526a-2	6.03588	0.0979826
hsa-miR-526b-3p_hsa-mir-526b	0.103561	0.00112217
hsa-miR-526b-5p_hsa-mir-526b	1.617	0.0214216
hsa-miR-518a-5p_hsa-mir-527	0.988806	0.00851249
hsa-miR-527_hsa-mir-527	0.988806	0.00851249
hsa-miR-532-3p_hsa-mir-532	7.1005	8.86971
hsa-miR-532-5p_hsa-mir-532	184.201	184.9
hsa-miR-539-3p_hsa-mir-539	1.87447	0.195971
hsa-miR-539-5p_hsa-mir-539	1.54043	0.226956
hsa-miR-541-3p_hsa-mir-541	2.13472	0.216812
hsa-miR-541-5p_hsa-mir-541	1.08088	0.151043
hsa-miR-542-3p_hsa-mir-542	3.35655	1.94037
hsa-miR-542-5p_hsa-mir-542	0.264671	0.114774
hsa-miR-543_hsa-mir-543	0.940471	0.311857
hsa-miR-544a_hsa-mir-544a	0.0215136	0.000262457
hsa-miR-544b_hsa-mir-544b	0.000989359	0.00114768
hsa-miR-545-3p_hsa-mir-545	0.0888323	0.0069707
hsa-miR-545-5p_hsa-mir-545	0.0420698	0.0163447
hsa-miR-548a-3p_hsa-mir-548a-1	0.189819	0.0379755
hsa-miR-548a-3p_hsa-mir-548a-2	0.189819	0.0379755
hsa-miR-548a-3p_hsa-mir-548a-3	0.189819	0.0379755
hsa-miR-548a-5p_hsa-mir-548a-3	0.0351624	0.00601222
hsa-miR-548aa_hsa-mir-548aa-1	0.211609	0.103478
hsa-miR-548ap-3p_hsa-mir-548aa-1	0.157421	0.0981665
hsa-miR-548t-3p_hsa-mir-548aa-1	0.211609	0.103478
hsa-miR-548aa_hsa-mir-548aa-2	0.211609	0.103478
hsa-miR-548ap-3p_hsa-mir-548aa-2	0.157421	0.0981665
hsa-miR-548t-3p_hsa-mir-548aa-2	0.211609	0.103478
hsa-miR-548ab_hsa-mir-548ab	12.1408	0.653966
hsa-miR-548ac_hsa-mir-548ac	0.0398617	0.00418528
hsa-miR-548ad_hsa-mir-548ad	0.001566	0
hsa-miR-548ae_hsa-mir-548ae-1	0.0254235	0.034917
hsa-miR-548ae_hsa-mir-548ae-2	0.0254235	0.034917
hsa-miR-548ag_hsa-mir-548ag-1	0.26064	0.0215767
hsa-miR-548ag_hsa-mir-548ag-2	0.46656	0.117425
hsa-miR-548ah-3p_hsa-mir-548ah	3.13501	1.49966
hsa-miR-548ah-5p_hsa-mir-548ah	0.0986273	0.236099
hsa-miR-548av-3p_hsa-mir-548ah	3.11298	1.47832
hsa-miR-548ai_hsa-mir-548ai	0.159663	0.0226133
hsa-miR-570-5p_hsa-mir-548ai	0.159663	0.0226133
hsa-miR-548aj-3p_hsa-mir-548aj-1	0.0227597	0.065914
hsa-miR-548aj-3p_hsa-mir-548aj-2	0.0227597	0.0660872
hsa-miR-548aj-5p_hsa-mir-548aj-2	1.4614	2.51124
hsa-miR-548ar-5p_hsa-mir-548aj-2	1.4614	2.5109
hsa-miR-548g-5p_hsa-mir-548aj-2	1.4614	2.51124
hsa-miR-548x-5p_hsa-mir-548aj-2	1.4614	2.51124
hsa-miR-548ak_hsa-mir-548ak	0.550891	0.415397
hsa-miR-548al_hsa-mir-548al	0.265191	0.173319
hsa-miR-548am-3p_hsa-mir-548am	0.786027	0.896358
hsa-miR-548am-5p_hsa-mir-548am	30.0042	2.61489
hsa-miR-548au-5p_hsa-mir-548am	30.0042	2.61489
hsa-miR-548c-5p_hsa-mir-548am	30.0042	2.61489
hsa-miR-548o-5p_hsa-mir-548am	30.0042	2.61489
hsa-miR-548an_hsa-mir-548an	0.154346	0.323328
hsa-miR-548ao-3p_hsa-mir-548ao	0.420663	0.00403624
hsa-miR-548ao-5p_hsa-mir-548ao	0.0505468	0.00332768
hsa-miR-548ap-3p_hsa-mir-548ap	0.020493	0.0145207
hsa-miR-548ap-5p_hsa-mir-548ap	0.471543	0.568792
hsa-miR-548aq-3p_hsa-mir-548aq	0.856708	1.0022
hsa-miR-548aq-5p_hsa-mir-548aq	0.162032	0.167592
hsa-miR-548ar-3p_hsa-mir-548ar	0.0279576	0.0942571
hsa-miR-548ar-5p_hsa-mir-548ar	1.40726	2.36668
hsa-miR-548as-3p_hsa-mir-548as	0.00623553	3.11348e-05
hsa-miR-548as-5p_hsa-mir-548as	26.4697	0.677043
hsa-miR-548at-3p_hsa-mir-548at	0.0270418	0.00289899
hsa-miR-548at-5p_hsa-mir-548at	0.0879363	0.0995412
hsa-miR-548au-3p_hsa-mir-548au	0	0
hsa-miR-548au-5p_hsa-mir-548au	11.2731	1.40694
hsa-miR-548av-3p_hsa-mir-548av	2.56467	0.812723
hsa-miR-548av-5p_hsa-mir-548av	0.252084	0.0523383
hsa-miR-548aw_hsa-mir-548aw	0.0505213	0.0446367
hsa-miR-548ax_hsa-mir-548ax	0.135212	0.10976
hsa-miR-548b-3p_hsa-mir-548b	1.34606	0.12816
hsa-miR-548b-5p_hsa-mir-548b	2.91112	0.689232
hsa-miR-548am-5p_hsa-mir-548c	31.4696	2.63201
hsa-miR-548au-5p_hsa-mir-548c	31.4696	2.63201
hsa-miR-548c-3p_hsa-mir-548c	0.515703	0.0716143
hsa-miR-548c-5p_hsa-mir-548c	31.4696	2.63201
hsa-miR-548o-5p_hsa-mir-548c	31.4696	2.63201
hsa-miR-548d-3p_hsa-mir-548d-1	0.00692799	0.0189513
hsa-miR-548d-5p_hsa-mir-548d-1	5.43384	1.99532
hsa-miR-548d-3p_hsa-mir-548d-2	0.00692799	0.0189513
hsa-miR-548d-5p_hsa-mir-548d-2	5.48408	1.92982
hsa-miR-548e_hsa-mir-548e	2.99476	2.70607
hsa-miR-548f_hsa-mir-548f-1	0.246899	0.279669
hsa-miR-548f_hsa-mir-548f-2	1.21997	0.68368
hsa-miR-548f_hsa-mir-548f-3	1.21997	0.68368
hsa-miR-548f_hsa-mir-548f-4	0.23121	0.279669
hsa-miR-548f_hsa-mir-548f-5	0.0700944	0.0433159
hsa-miR-548g-3p_hsa-mir-548f-5	0.0697354	0.0421981
hsa-miR-548aj-5p_hsa-mir-548g	1.40609	2.52836
hsa-miR-548ar-5p_hsa-mir-548g	1.40609	2.52802
hsa-miR-548g-3p_hsa-mir-548g	0.031829	0.00793455
hsa-miR-548g-5p_hsa-mir-548g	1.40609	2.52836
hsa-miR-548x-5p_hsa-mir-548g	1.40609	2.52836
hsa-miR-548h-5p_hsa-mir-548h-1	2.04105	3.10755
hsa-miR-548h-5p_hsa-mir-548h-2	2.04105	3.10755
hsa-miR-548aq-3p_hsa-mir-548h-3	1.19304	1.02483
hsa-miR-548h-5p_hsa-mir-548h-3	2.04105	3.10755
hsa-miR-548h-3p_hsa-mir-548h-4	1.27768	1.05104
hsa-miR-548h-5p_hsa-mir-548h-4	2.04105	3.10755
hsa-miR-548z_hsa-mir-548h-4	1.27768	1.05104
hsa-miR-548h-5p_hsa-mir-548h-5	2.06164	3.09204
hsa-miR-548i_hsa-mir-548i-1	36.8369	1.33008
hsa-miR-548i_hsa-mir-548i-2	36.8369	1.33008
hsa-miR-548i_hsa-mir-548i-3	36.8369	1.33008
hsa-miR-548i_hsa-mir-548i-4	36.8361	1.32967
hsa-miR-548ap-5p_hsa-mir-548j	0.617931	0.748011
hsa-miR-548j_hsa-mir-548j	0.617931	0.748011
hsa-miR-548av-5p_hsa-mir-548k	22.7298	2.67426
hsa-miR-548k_hsa-mir-548k	22.7298	2.67426
hsa-miR-548l_hsa-mir-548l	0.144455	0.0586431
hsa-miR-548m_hsa-mir-548m	0.00130504	0.0026392
hsa-miR-548n_hsa-mir-548n	4.25129	0.547126
hsa-miR-548av-3p_hsa-mir-548o	3.24225	1.14331
hsa-miR-548o-3p_hsa-mir-548o	3.24225	1.14423
hsa-miR-548am-5p_hsa-mir-548o-2	31.4696	2.63201
hsa-miR-548au-5p_hsa-mir-548o-2	31.4696	2.63201
hsa-miR-548av-3p_hsa-mir-548o-2	3.24412	1.14308
hsa-miR-548c-5p_hsa-mir-548o-2	31.4696	2.63201
hsa-miR-548o-3p_hsa-mir-548o-2	3.24412	1.14468
hsa-miR-548o-5p_hsa-mir-548o-2	31.4696	2.63201
hsa-miR-548ah-3p_hsa-mir-548p	3.13501	1.49762
hsa-miR-548av-3p_hsa-mir-548p	3.11298	1.47832
hsa-miR-548p_hsa-mir-548p	3.13075	1.49999
hsa-miR-548q_hsa-mir-548q	0.188319	0.346623
hsa-miR-548s_hsa-mir-548s	2.51118	0.605345
hsa-miR-548aa_hsa-mir-548t	0.189575	0.102168
hsa-miR-548ap-3p_hsa-mir-548t	0.154941	0.097904
hsa-miR-548t-3p_hsa-mir-548t	0.189575	0.102168
hsa-miR-548t-5p_hsa-mir-548t	0.129074	0.074997
hsa-miR-548u_hsa-mir-548u	0.258096	0.375364
hsa-miR-548v_hsa-mir-548v	0.0981568	0.0034169
hsa-miR-548w_hsa-mir-548w	1.85314	0.830016
hsa-miR-548aj-5p_hsa-mir-548x	1.40427	2.49992
hsa-miR-548ar-5p_hsa-mir-548x	1.40427	2.49958
hsa-miR-548g-5p_hsa-mir-548x	1.40427	2.49992
hsa-miR-548x-3p_hsa-mir-548x	0.00545357	0.0188988
hsa-miR-548x-5p_hsa-mir-548x	1.40427	2.49992
hsa-miR-548x-3p_hsa-mir-548x-2	0.00729433	0.0344904
hsa-miR-548y_hsa-mir-548y	0.0534549	0.00530797
hsa-miR-548h-3p_hsa-mir-548z	1.35762	1.06311
hsa-miR-548z_hsa-mir-548z	1.35762	1.06311
hsa-miR-549_hsa-mir-549	9.41489	0.867444
hsa-miR-550a-3-5p_hsa-mir-550a-1	3.63423	8.37601
hsa-miR-550a-3p_hsa-mir-550a-1	0.330577	1.7157
hsa-miR-550a-5p_hsa-mir-550a-1	3.63423	8.37802
hsa-miR-550a-3-5p_hsa-mir-550a-2	3.63423	8.37601
hsa-miR-550a-3p_hsa-mir-550a-2	0.330577	1.7157
hsa-miR-550a-5p_hsa-mir-550a-2	3.63423	8.37802
hsa-miR-550a-3-5p_hsa-mir-550a-3	3.13444	5.98396
hsa-miR-550a-3p_hsa-mir-550a-3	0.330577	1.7157
hsa-miR-550b-2-5p_hsa-mir-550b-1	0.012606	0.0114085
hsa-miR-550b-3p_hsa-mir-550b-1	0.0861177	1.71579
hsa-miR-550b-2-5p_hsa-mir-550b-2	0.012606	0.0114085
hsa-miR-550b-3p_hsa-mir-550b-2	0.0861177	1.71579
hsa-miR-551a_hsa-mir-551a	0.116426	0.572473
hsa-miR-551b-3p_hsa-mir-551b	6.32513	0.436172
hsa-miR-551b-5p_hsa-mir-551b	0.593441	0.0164111
hsa-miR-552_hsa-mir-552	0.079347	0.136649
hsa-miR-553_hsa-mir-553	0	0
hsa-miR-554_hsa-mir-554	0	0
hsa-miR-555_hsa-mir-555	0	0
hsa-miR-556-3p_hsa-mir-556	0.0290666	0.0153588
hsa-miR-556-5p_hsa-mir-556	0.0904693	0.0297086
hsa-miR-557_hsa-mir-557	0	0
hsa-miR-5571-3p_hsa-mir-5571	0.000860486	0.0055651
hsa-miR-5571-5p_hsa-mir-5571	0	0
hsa-miR-5572_hsa-mir-5572	0	0
hsa-miR-5579-3p_hsa-mir-5579	0.00168298	0
hsa-miR-5579-5p_hsa-mir-5579	0.00463841	0
hsa-miR-558_hsa-mir-558	0	0
hsa-miR-5580-3p_hsa-mir-5580	0	0.00124568
hsa-miR-5580-5p_hsa-mir-5580	0.00226589	0
hsa-miR-5581-3p_hsa-mir-5581	0.160097	0.0526135
hsa-miR-5581-5p_hsa-mir-5581	0.00153278	0.000628224
hsa-miR-5582-3p_hsa-mir-5582	0.0160788	0.0316276
hsa-miR-5582-5p_hsa-mir-5582	0.000359736	0
hsa-miR-5583-3p_hsa-mir-5583-1	0	0.000868474
hsa-miR-5583-5p_hsa-mir-5583-1	0	0.000725958
hsa-miR-5583-3p_hsa-mir-5583-2	0	0.000868474
hsa-miR-5583-5p_hsa-mir-5583-2	0	0.000725958
hsa-miR-5584-3p_hsa-mir-5584	0.00187023	0.000200188
hsa-miR-5584-5p_hsa-mir-5584	0.1689	0.0105135
hsa-miR-5585-3p_hsa-mir-5585	0.0366656	1.38592
hsa-miR-5585-5p_hsa-mir-5585	0.0245749	0.00887265
hsa-miR-5586-3p_hsa-mir-5586	0.00121607	0.00125406
hsa-miR-5586-5p_hsa-mir-5586	0.00293929	0
hsa-miR-5587-3p_hsa-mir-5587	0.0144986	0.000361235
hsa-miR-5587-5p_hsa-mir-5587	0.0202477	0.0798316
hsa-miR-5588-3p_hsa-mir-5588	0.00140639	0.000595005
hsa-miR-5588-5p_hsa-mir-5588	0.409	1.68057
hsa-miR-5589-3p_hsa-mir-5589	0.0192233	0.757937
hsa-miR-5589-5p_hsa-mir-5589	0.000156153	0.0387682
hsa-miR-559_hsa-mir-559	0	0.000262457
hsa-miR-5590-3p_hsa-mir-5590	0.00164593	0.00867912
hsa-miR-5590-5p_hsa-mir-5590	0	0.0114459
hsa-miR-5591-3p_hsa-mir-5591	0	0.00217555
hsa-miR-5591-5p_hsa-mir-5591	0	0
hsa-miR-561-3p_hsa-mir-561	0.12625	0.00652684
hsa-miR-561-5p_hsa-mir-561	13.946	0.426331
hsa-miR-562_hsa-mir-562	0	0
hsa-miR-563_hsa-mir-563	0	0
hsa-miR-564_hsa-mir-564	0	0
hsa-miR-566_hsa-mir-566	0	0.0302031
hsa-miR-567_hsa-mir-567	0	0
hsa-miR-568_hsa-mir-568	0	0
hsa-miR-5680_hsa-mir-5680	0.664297	0.0384812
hsa-miR-5681a_hsa-mir-5681a	0	0
hsa-miR-5681b_hsa-mir-5681b	0	0
hsa-miR-5682_hsa-mir-5682	0.00676239	0
hsa-miR-5683_hsa-mir-5683	1.73968	0.438691
hsa-miR-5684_hsa-mir-5684	0.0230389	0.00260419
hsa-miR-5685_hsa-mir-5685	0	0
hsa-miR-5686_hsa-mir-5686	0	0
hsa-miR-5687_hsa-mir-5687	0.00139253	0.000410706
hsa-miR-5688_hsa-mir-5688	0.0138435	3.11348e-05
hsa-miR-5689_hsa-mir-5689	0.00458449	0.671438
hsa-miR-569_hsa-mir-569	0	0
hsa-miR-5690_hsa-mir-5690	0.0381249	0.0117697
hsa-miR-5691_hsa-mir-5691	0.0688564	0.05079
hsa-miR-5692a_hsa-mir-5692a-1	0	0.00180151
hsa-miR-5692a_hsa-mir-5692a-2	0	0.00180151
hsa-miR-5692b_hsa-mir-5692b	0.00705458	0.000173229
hsa-miR-5692b_hsa-mir-5692c-1	0.00705458	0.0006523
hsa-miR-5692c_hsa-mir-5692c-1	0.00705458	0.0006523
hsa-miR-5692b_hsa-mir-5692c-2	0.00705458	0.0006523
hsa-miR-5692c_hsa-mir-5692c-2	0.00705458	0.0006523
hsa-miR-5693_hsa-mir-5693	0	0.00117147
hsa-miR-5694_hsa-mir-5694	0.00171525	0.00293923
hsa-miR-5695_hsa-mir-5695	0.190197	0.111664
hsa-miR-5696_hsa-mir-5696	0.227518	0.0200115
hsa-miR-5697_hsa-mir-5697	0.0280481	0.00632222
hsa-miR-5698_hsa-mir-5698	0.00889132	0.015282
hsa-miR-5699_hsa-mir-5699	0.146104	0.13275
[truncated: 228 more rows]
