# Supplementary material for: Profiles of Extracellular miRNA in Cerebrospinal Fluid and Serum from Patients with Alzheimer's and Parkinson's Diseases Correlate with Disease Status and Features of Pathology
Source: PLoS One. 2014 May 5;9(5):e94839. doi: 10.1371/journal.pone.0094839 (PMC4010405; doi:10.1371/journal.pone.0094839)
Supplement: Table S3 — miRNAs with significant differential expression in serum samples when comparing PD patients and PD with a clinical diagnosis of dementia (PDD). (XLS) [file pone.0094839.s005.xls]

## Sheet: DESeq2_res_PD_PDD.csv
miRNA Name	baseMean	log2FoldChange	lfcSE	pvalue	padj
hsa-miR-195-5p_hsa-mir-195	96.77	2.44841	0.493665	7.06e-07	0.000181364
hsa-miR-30e-3p_hsa-mir-30e	702.455	2.02502	0.412032	8.89e-07	0.000181364
hsa-miR-211-5p_hsa-mir-211	49.2192	2.44931	0.515963	2.06e-06	0.000280705
hsa-miR-30b-5p_hsa-mir-30b	87.577	1.93973	0.41974	3.81e-06	0.000366905
hsa-miR-30c-5p_hsa-mir-30c-1	177.915	1.7911	0.390471	4.5e-06	0.000366905
hsa-miR-30a-3p_hsa-mir-30a	727.311	1.88682	0.419988	7.04e-06	0.000478524
hsa-miR-664-3p_hsa-mir-664	9.7056	2.35032	0.53634	1.18e-05	0.000684925
hsa-miR-26a-5p_hsa-mir-26a-1	4601.82	1.69855	0.405172	2.76e-05	0.00140918
hsa-miR-34c-5p_hsa-mir-34c	635.267	2.12362	0.523554	4.99e-05	0.00226158
hsa-miR-582-3p_hsa-mir-582	32.7961	1.86138	0.468515	7.1e-05	0.00289653
hsa-miR-26b-5p_hsa-mir-26b	755.559	1.76395	0.449539	8.71e-05	0.00323141
hsa-miR-1298_hsa-mir-1298	739.885	2.05341	0.544607	0.000162956	0.00554052
hsa-let-7f-1-3p_hsa-let-7f-1	4.75128	1.89744	0.513729	0.000221219	0.00694289
hsa-miR-375_hsa-mir-375	1005.63	-1.61014	0.442835	0.000276929	0.00807049
hsa-miR-1247-5p_hsa-mir-1247	10.2791	-1.81945	0.512404	0.000384034	0.00921681
hsa-miR-1911-5p_hsa-mir-1911	99.7237	1.9804	0.557681	0.000383589	0.00921681
hsa-miR-374a-5p_hsa-mir-374a	10.865	1.89672	0.531321	0.000357213	0.00921681
hsa-miR-34b-5p_hsa-mir-34b	41.0116	2.00715	0.56924	0.000421873	0.00956246
hsa-miR-152_hsa-mir-152	77.4553	1.35733	0.389876	0.000498723	0.0107094
hsa-miR-7-1-3p_hsa-mir-7-1	2.63313	1.67558	0.490308	0.000632234	0.0128976
hsa-miR-135a-5p_hsa-mir-135a-1	11.9855	1.86275	0.563921	0.000955852	0.016956
hsa-miR-18b-5p_hsa-mir-18b	8.77201	1.78358	0.535844	0.000873017	0.016956
hsa-miR-23c_hsa-mir-23c	103.659	1.36705	0.412476	0.000918867	0.016956
hsa-miR-135b-5p_hsa-mir-135b	8.74844	1.82446	0.556211	0.00103753	0.0176379
hsa-miR-374a-3p_hsa-mir-374a	7.55916	1.62706	0.507456	0.00134453	0.0219426
hsa-miR-148b-3p_hsa-mir-148b	812.441	1.27146	0.399394	0.00145519	0.0220472
hsa-miR-18a-5p_hsa-mir-18a	10.7774	1.70425	0.536832	0.00150025	0.0220472
hsa-miR-204-5p_hsa-mir-204	65558.9	1.71578	0.540885	0.00151305	0.0220472
hsa-miR-374b-5p_hsa-mir-374b	17.1286	1.46507	0.479328	0.00223932	0.031505
hsa-miR-3960_hsa-mir-3960	24.1059	1.43617	0.473701	0.00243098	0.0330613
hsa-miR-3605-5p_hsa-mir-3605	33.4312	-1.43712	0.475678	0.00251767	0.0331358
hsa-miR-101-3p_hsa-mir-101-1	2484.01	1.2856	0.428895	0.00272233	0.0347098
hsa-miR-34b-3p_hsa-mir-34b	33.7604	1.70785	0.573382	0.00289611	0.0347533
hsa-miR-503_hsa-mir-503	2.88158	1.66641	0.557959	0.00282089	0.0347533
hsa-miR-132-3p_hsa-mir-132	16.1359	1.04674	0.367984	0.00444786	0.0518493
hsa-miR-142-5p_hsa-mir-142	1965.83	1.06514	0.376334	0.00465025	0.0527028
hsa-miR-582-5p_hsa-mir-582	3.83118	1.46011	0.528092	0.00569457	0.0627942
hsa-miR-1246_hsa-mir-1246	333.214	-1.43322	0.523091	0.00614578	0.0659862
hsa-miR-1260a_hsa-mir-1260a	21.2091	1.20334	0.442798	0.00657609	0.0670761
hsa-miR-208b_hsa-mir-208b	232.66	1.4249	0.524258	0.00656902	0.0670761
hsa-miR-196a-5p_hsa-mir-196a-1	16.3229	-1.49622	0.558556	0.00739005	0.07354
hsa-miR-548d-5p_hsa-mir-548d-1	6.15224	1.0403	0.390826	0.00777211	0.0747652
hsa-miR-548am-5p_hsa-mir-548o-2	6.93736	1.1541	0.434331	0.00787967	0.0747652
hsa-miR-1264_hsa-mir-1264	9.93273	1.46271	0.55607	0.00852721	0.0769389
hsa-miR-424-5p_hsa-mir-424	41.7943	1.28721	0.490862	0.00873286	0.0769389
hsa-miR-548am-5p_hsa-mir-548am	6.89078	1.13419	0.433344	0.00886306	0.0769389
hsa-miR-98_hsa-mir-98	212.195	1.12585	0.429887	0.00882019	0.0769389
hsa-miR-214-3p_hsa-mir-214	9.23076	1.22201	0.472139	0.00964665	0.0819965
hsa-miR-34c-3p_hsa-mir-34c	16.4429	1.47066	0.571151	0.0100267	0.0833213
hsa-miR-486-3p_hsa-mir-486	203.538	-1.04551	0.407034	0.0102109	0.0833213
hsa-let-7f-2-3p_hsa-let-7f-2	8.05655	1.1795	0.466438	0.0114472	0.0915774
hsa-miR-124-3p_hsa-mir-124-1	30.0523	1.43792	0.570612	0.0117367	0.0920724
hsa-miR-196a-5p_hsa-mir-196a-2	17.0812	-1.3924	0.554008	0.0119604	0.0920724
hsa-miR-199a-3p_hsa-mir-199a-1	378.619	0.987494	0.398429	0.0131947	0.0978807
hsa-miR-340-5p_hsa-mir-340	155.42	1.11124	0.447845	0.0130907	0.0978807
hsa-miR-23b-3p_hsa-mir-23b	310.055	0.829817	0.34094	0.0149366	0.108824
hsa-miR-548d-5p_hsa-mir-548d-2	6.14983	0.939572	0.391773	0.0164733	0.117914
hsa-miR-155-5p_hsa-mir-155	29.308	1.08142	0.452807	0.0169281	0.11908
hsa-miR-3614-5p_hsa-mir-3614	8.25294	-1.09221	0.467441	0.0194613	0.132752
hsa-miR-548w_hsa-mir-548w	3.06706	1.1132	0.476661	0.0195224	0.132752
hsa-let-7a-3p_hsa-let-7a-1	11.2363	1.11532	0.480247	0.0202122	0.133007
hsa-miR-1290_hsa-mir-1290	9.18863	-1.21176	0.524113	0.020776	0.133007
hsa-miR-30a-5p_hsa-mir-30a	11007.6	0.84218	0.364511	0.0208638	0.133007
hsa-miR-455-3p_hsa-mir-455	5.13692	1.30709	0.563063	0.0202659	0.133007
hsa-miR-548h-3p_hsa-mir-548h-4	4.03121	1.12513	0.491199	0.0219877	0.138015
hsa-miR-499a-5p_hsa-mir-499a	16.186	1.20128	0.529288	0.0232311	0.14361
hsa-miR-196b-5p_hsa-mir-196b	15.8482	-1.19874	0.532752	0.0244431	0.148848
hsa-miR-448_hsa-mir-448	17.659	1.27522	0.569714	0.0251986	0.151192
hsa-miR-598_hsa-mir-598	8.61633	1.00474	0.450758	0.0258135	0.152637
hsa-miR-423-5p_hsa-mir-423	43895.8	-0.979516	0.440669	0.0262298	0.152882
hsa-let-7b-3p_hsa-let-7b	21.0484	0.899797	0.405829	0.0266106	0.152917
hsa-miR-200c-3p_hsa-mir-200c	19.5911	-1.24504	0.566095	0.027853	0.153568
hsa-miR-5096_hsa-mir-5096	149.572	1.13996	0.517863	0.0277165	0.153568
hsa-miR-671-5p_hsa-mir-671	12.6941	1.15878	0.524568	0.0271735	0.153568
hsa-miR-23a-3p_hsa-mir-23a	302.083	0.736627	0.336024	0.028366	0.154311
hsa-miR-144-3p_hsa-mir-144	106.887	0.921918	0.421551	0.0287448	0.154314
hsa-miR-365a-3p_hsa-mir-365a	10.6802	1.15803	0.533871	0.0300741	0.159354
hsa-miR-19a-3p_hsa-mir-19a	904.056	0.979277	0.453829	0.0309427	0.159805
hsa-miR-651_hsa-mir-651	2.49363	1.08908	0.504549	0.0308877	0.159805
hsa-miR-106a-5p_hsa-mir-106a	34.0185	0.936213	0.439403	0.0331183	0.168903
hsa-miR-29b-3p_hsa-mir-29b-1	29.5503	0.915709	0.433404	0.0346152	0.174358
hsa-miR-1_hsa-mir-1-1	11.5924	1.20234	0.572838	0.0358239	0.176699
hsa-miR-548b-5p_hsa-mir-548b	2.38239	1.07557	0.513971	0.0363793	0.176699
hsa-miR-629-5p_hsa-mir-629	106.006	0.783154	0.373966	0.0362436	0.176699
hsa-miR-548f_hsa-mir-548f-2	3.26309	1.09671	0.530892	0.0388493	0.184308
hsa-miR-548aj-5p_hsa-mir-548x	5.02808	-0.900505	0.435879	0.038833	0.184308
hsa-miR-1296_hsa-mir-1296	5.15183	0.949215	0.463719	0.0406617	0.185636
hsa-miR-208a_hsa-mir-208a	1.54762	1.16907	0.573507	0.0415048	0.185636
hsa-miR-486-5p_hsa-mir-486	555691	-0.90436	0.439822	0.0397637	0.185636
hsa-miR-548aj-5p_hsa-mir-548aj-2	5.068	-0.887577	0.436174	0.0418592	0.185636
hsa-miR-548ar-5p_hsa-mir-548ar	4.54433	-0.884351	0.43239	0.0408288	0.185636
hsa-miR-95_hsa-mir-95	1.98816	1.02075	0.50132	0.0417385	0.185636
hsa-miR-148b-5p_hsa-mir-148b	4.70846	0.937788	0.466915	0.0445927	0.194023
hsa-miR-326_hsa-mir-326	71.2954	0.873965	0.435582	0.0448106	0.194023
hsa-miR-548ab_hsa-mir-548ab	2.28028	1.06368	0.531045	0.045177	0.194023
hsa-miR-193b-5p_hsa-mir-193b	116.504	-0.9295	0.465601	0.0458963	0.195059
hsa-miR-29c-3p_hsa-mir-29c	424.855	0.809393	0.406482	0.0464569	0.195407
hsa-miR-9-3p_hsa-mir-9-1	4.81902	1.13801	0.572871	0.0469777	0.19558
hsa-miR-29c-5p_hsa-mir-29c	9.84862	0.879955	0.445461	0.0482248	0.197483
hsa-miR-30d-5p_hsa-mir-30d	8895.74	0.708995	0.3592	0.0484027	0.197483
hsa-miR-19b-3p_hsa-mir-19b-1	1162.16	0.875021	0.451937	0.0528485	0.213487
hsa-miR-1468_hsa-mir-1468	37.1316	-0.872992	0.460246	0.0578551	0.231421
hsa-miR-17-5p_hsa-mir-17	43.2479	0.811008	0.434048	0.061696	0.242038
hsa-miR-576-5p_hsa-mir-576	10.7915	0.856427	0.458076	0.0615373	0.242038
hsa-miR-338-5p_hsa-mir-338	9.94977	0.882059	0.474824	0.0632184	0.245649
hsa-miR-106b-5p_hsa-mir-106b	43.3397	0.803674	0.44664	0.0719585	0.25695
hsa-miR-181a-2-3p_hsa-mir-181a-2	89.3971	0.613191	0.334774	0.0670025	0.25695
hsa-miR-185-5p_hsa-mir-185	148.664	0.808833	0.452223	0.0736843	0.25695
hsa-miR-3127-5p_hsa-mir-3127	8.99671	-0.905246	0.498773	0.0695322	0.25695
hsa-miR-363-3p_hsa-mir-363	445.386	-0.670112	0.374104	0.0732537	0.25695
hsa-miR-378c_hsa-mir-378c	3607.7	0.695287	0.388314	0.0733691	0.25695
hsa-miR-542-3p_hsa-mir-542	9.79577	0.965489	0.534942	0.0710984	0.25695
hsa-miR-548au-5p_hsa-mir-548au	3.8356	0.812083	0.451807	0.0722706	0.25695
hsa-miR-548i_hsa-mir-548i-1	3.61258	0.778545	0.431789	0.0713776	0.25695
hsa-miR-592_hsa-mir-592	6.50169	0.968722	0.531117	0.068162	0.25695
hsa-miR-625-3p_hsa-mir-625	4.7756	0.822822	0.459031	0.0730499	0.25695
hsa-miR-99a-3p_hsa-mir-99a	9.31162	0.860564	0.473739	0.069288	0.25695
hsa-miR-106b-3p_hsa-mir-106b	920.165	-0.644459	0.362237	0.0752218	0.257903
hsa-miR-200b-3p_hsa-mir-200b	9.88059	-1.01968	0.572289	0.0747902	0.257903
hsa-miR-3150b-3p_hsa-mir-3150b	12.5413	0.904992	0.510853	0.0764724	0.260006
hsa-miR-1912_hsa-mir-1912	6.98077	0.948567	0.539622	0.0787755	0.263791
hsa-miR-20a-5p_hsa-mir-20a	24.7784	0.851991	0.485523	0.0792948	0.263791
hsa-miR-328_hsa-mir-328	46.2923	0.731924	0.41742	0.0795252	0.263791
hsa-miR-548aq-3p_hsa-mir-548aq	4.95918	0.92474	0.529462	0.0807126	0.265571
hsa-miR-32-5p_hsa-mir-32	18.7847	0.900483	0.517814	0.0820331	0.267756
hsa-miR-221-5p_hsa-mir-221	8.63626	0.762973	0.442424	0.0846122	0.273508
hsa-miR-378a-5p_hsa-mir-378a	21.6143	0.683752	0.397153	0.0851362	0.273508
hsa-miR-134_hsa-mir-134	73.7506	0.772864	0.455402	0.0896769	0.284567
hsa-miR-548aq-3p_hsa-mir-548h-3	5.10199	0.897996	0.529623	0.0899732	0.284567
hsa-miR-128_hsa-mir-128-1	73.096	-0.48501	0.288145	0.092334	0.289419
hsa-miR-29a-3p_hsa-mir-29a	476.54	0.676605	0.402703	0.0929262	0.289419
hsa-miR-20b-5p_hsa-mir-20b	5.93956	0.82259	0.49212	0.0946183	0.291329
hsa-miR-5189_hsa-mir-5189	20.9199	-0.796252	0.476867	0.0949674	0.291329
hsa-let-7e-5p_hsa-let-7e	1542.63	-0.681648	0.414776	0.100298	0.303578
hsa-miR-15b-3p_hsa-mir-15b	39.1741	0.78272	0.477229	0.100977	0.303578
hsa-miR-335-3p_hsa-mir-335	12.712	0.775259	0.472979	0.101193	0.303578
hsa-miR-378a-3p_hsa-mir-378a	22205.1	0.573802	0.352176	0.103249	0.307486
hsa-let-7g-3p_hsa-let-7g	10.8336	0.865035	0.53943	0.1088	0.319899
hsa-miR-16-2-3p_hsa-mir-16-2	98.6335	-0.655545	0.409007	0.108985	0.319899
hsa-let-7d-5p_hsa-let-7d	112.368	-0.534059	0.335877	0.111825	0.32358
hsa-miR-548aj-5p_hsa-mir-548g	5.24171	-0.697738	0.438739	0.111761	0.32358
hsa-miR-338-3p_hsa-mir-338	63.3312	0.77778	0.493077	0.114703	0.327264
hsa-miR-574-3p_hsa-mir-574	225.332	0.668076	0.422948	0.114206	0.327264
hsa-miR-1260b_hsa-mir-1260b	18.9497	0.686669	0.438147	0.117065	0.331685
hsa-let-7f-5p_hsa-let-7f-1	4038.52	-0.636802	0.414906	0.124831	0.348842
hsa-miR-92a-3p_hsa-mir-92a-1	8918.07	-0.56329	0.366328	0.12413	0.348842
hsa-miR-483-3p_hsa-mir-483	9.83967	-0.735645	0.482997	0.127738	0.354537
hsa-miR-4732-5p_hsa-mir-4732	6.74523	0.756744	0.499455	0.129737	0.357654
hsa-miR-301a-3p_hsa-mir-301a	21.7538	0.679154	0.449645	0.130935	0.358534
hsa-miR-5010-5p_hsa-mir-5010	10.6194	-0.757051	0.503108	0.132389	0.360097
hsa-miR-146a-5p_hsa-mir-146a	7055.9	0.567975	0.384065	0.13918	0.373589
hsa-miR-21-5p_hsa-mir-21	6138.26	0.645505	0.435597	0.138371	0.373589
hsa-miR-618_hsa-mir-618	3.42171	0.711123	0.488144	0.145174	0.387132
hsa-miR-183-5p_hsa-mir-183	112.734	0.577343	0.405588	0.1546	0.406362
hsa-miR-4677-3p_hsa-mir-4677	6.18329	-0.531582	0.374141	0.155374	0.406362
hsa-miR-939_hsa-mir-939	10.9675	0.740359	0.520872	0.155205	0.406362
hsa-miR-184_hsa-mir-184	6.36496	0.7476	0.528362	0.157087	0.408225
hsa-miR-361-5p_hsa-mir-361	45.3327	0.550381	0.391287	0.159549	0.411999
hsa-miR-455-5p_hsa-mir-455	7.07653	0.738902	0.530733	0.163853	0.417826
hsa-miR-548e_hsa-mir-548e	4.41639	-0.595491	0.427222	0.163358	0.417826
hsa-miR-140-5p_hsa-mir-140	4.58812	0.669272	0.484286	0.166979	0.423152
hsa-miR-766-3p_hsa-mir-766	9.42557	0.700799	0.512075	0.171141	0.431021
hsa-miR-142-3p_hsa-mir-142	93.6275	0.517057	0.3828	0.176784	0.440758
hsa-miR-548ah-3p_hsa-mir-548ah	6.94683	0.614766	0.455541	0.177168	0.440758
hsa-miR-320b_hsa-mir-320b-1	19868.3	0.59628	0.44627	0.181503	0.448808
hsa-miR-431-5p_hsa-mir-431	13.497	-0.658444	0.49728	0.185473	0.455861
hsa-miR-126-3p_hsa-mir-126	253.889	0.518163	0.394061	0.188533	0.460607
hsa-miR-26b-3p_hsa-mir-26b	19.4808	-0.411114	0.315226	0.192169	0.463935
hsa-miR-3615_hsa-mir-3615	262.328	0.595956	0.456482	0.191709	0.463935
hsa-miR-130a-3p_hsa-mir-130a	553.622	0.402162	0.314209	0.200575	0.469589
hsa-miR-148a-5p_hsa-mir-148a	289.871	-0.441593	0.345663	0.201417	0.469589
hsa-miR-181c-5p_hsa-mir-181c	157.16	0.480079	0.37391	0.199162	0.469589
hsa-miR-320a_hsa-mir-320a	24809.4	0.571236	0.441636	0.195854	0.469589
hsa-miR-7-5p_hsa-mir-7-1	3.96231	0.717048	0.559196	0.199743	0.469589
hsa-miR-92b-3p_hsa-mir-92b	455.666	-0.507518	0.396547	0.200599	0.469589
hsa-miR-181d_hsa-mir-181d	435.025	0.411634	0.323959	0.203858	0.47258
hsa-let-7c_hsa-let-7c	3646.34	-0.472144	0.373668	0.206395	0.475758
hsa-let-7b-5p_hsa-let-7b	2743.65	-0.4853	0.385156	0.207666	0.475999
hsa-miR-4516_hsa-mir-4516	27.1574	-0.61813	0.494342	0.21115	0.481281
hsa-miR-345-5p_hsa-mir-345	421.203	-0.407342	0.329872	0.216888	0.491612
hsa-miR-616-5p_hsa-mir-616	3.54684	0.552602	0.454158	0.223695	0.504241
hsa-miR-3176_hsa-mir-3176	13.8294	0.613482	0.508063	0.227243	0.509423
hsa-miR-1301_hsa-mir-1301	5.81214	0.451668	0.378094	0.232246	0.517795
hsa-miR-101-5p_hsa-mir-101-1	7.68891	0.57001	0.482792	0.237741	0.520027
hsa-miR-136-3p_hsa-mir-136	24.6399	0.488407	0.411539	0.235314	0.520027
hsa-miR-378f_hsa-mir-378f	588.579	0.448164	0.379598	0.237751	0.520027
hsa-miR-889_hsa-mir-889	6.25995	0.629357	0.533746	0.238346	0.520027
hsa-miR-30c-2-3p_hsa-mir-30c-2	13.6494	0.548935	0.467279	0.240096	0.521059
hsa-let-7a-5p_hsa-let-7a-1	4373.52	-0.47757	0.408864	0.24279	0.524119
hsa-miR-192-5p_hsa-mir-192	26639.5	0.527925	0.457521	0.248549	0.528937
hsa-miR-331-5p_hsa-mir-331	4.66881	-0.495278	0.430354	0.249789	0.528937
hsa-miR-335-5p_hsa-mir-335	64.0484	0.475251	0.413317	0.250208	0.528937
hsa-miR-339-3p_hsa-mir-339	84.2734	0.419717	0.363287	0.247954	0.528937
hsa-miR-769-5p_hsa-mir-769	678.789	0.459339	0.400993	0.252	0.52998
hsa-miR-190b_hsa-mir-190b	2.98666	0.559525	0.494569	0.257913	0.536881
hsa-miR-205-5p_hsa-mir-205	63.8736	-0.548051	0.483822	0.257318	0.536881
hsa-miR-548am-3p_hsa-mir-548am	3.76732	0.584827	0.523631	0.264051	0.546867
hsa-miR-324-5p_hsa-mir-324	15.3456	-0.408199	0.367829	0.267107	0.550402
hsa-miR-204-3p_hsa-mir-204	51.7145	0.627729	0.569986	0.270763	0.554116
hsa-miR-485-5p_hsa-mir-485	10.2052	-0.543279	0.494193	0.271625	0.554116
hsa-miR-9-5p_hsa-mir-9-1	111.061	0.590327	0.542313	0.276359	0.560968
hsa-let-7g-5p_hsa-let-7g	573.823	-0.31948	0.298943	0.285205	0.566045
hsa-miR-1287_hsa-mir-1287	7.91839	0.406618	0.382045	0.287184	0.566045
hsa-miR-22-3p_hsa-mir-22	151494	-0.390957	0.363578	0.282239	0.566045
hsa-miR-378d_hsa-mir-378d-1	600.6	0.411013	0.385647	0.286525	0.566045
hsa-miR-5588-5p_hsa-mir-5588	6.93686	-0.543254	0.50815	0.285033	0.566045
hsa-miR-877-5p_hsa-mir-877	29.7839	-0.453326	0.422064	0.282791	0.566045
hsa-miR-873-3p_hsa-mir-873	62.3585	0.51511	0.486085	0.289275	0.567425
hsa-miR-146b-5p_hsa-mir-146b	1838.16	0.345254	0.331463	0.297594	0.579605
hsa-miR-25-3p_hsa-mir-25	4975.07	-0.335589	0.322673	0.298326	0.579605
hsa-miR-18a-3p_hsa-mir-18a	11.1292	-0.494274	0.481749	0.304892	0.58804
hsa-miR-195-3p_hsa-mir-195	3.66697	0.443455	0.432806	0.30555	0.58804
hsa-miR-181b-5p_hsa-mir-181b-1	599.079	0.326654	0.320091	0.307489	0.588992
hsa-miR-186-5p_hsa-mir-186	3460.73	0.287547	0.285595	0.314014	0.598682
hsa-miR-148a-3p_hsa-mir-148a	15848.4	-0.420306	0.422604	0.31995	0.604349
hsa-miR-660-5p_hsa-mir-660	190.979	-0.329225	0.330315	0.31891	0.604349
hsa-miR-133b_hsa-mir-133b	61.4641	-0.481368	0.48645	0.322393	0.606158
hsa-miR-885-5p_hsa-mir-885	92.0718	-0.434922	0.445889	0.32936	0.616416
hsa-miR-126-5p_hsa-mir-126	1384.88	0.417384	0.432109	0.334083	0.619572
hsa-miR-885-3p_hsa-mir-885	2.3976	-0.535315	0.553115	0.333135	0.619572
hsa-miR-125b-2-3p_hsa-mir-125b-2	616.824	0.344054	0.360807	0.340303	0.625422
hsa-miR-99b-5p_hsa-mir-99b	1488.1	0.385974	0.403535	0.338829	0.625422
hsa-miR-548av-5p_hsa-mir-548k	7.79241	0.307715	0.324374	0.342801	0.627188
hsa-miR-942_hsa-mir-942	9.89374	-0.378926	0.402668	0.346686	0.631463
hsa-miR-1255b-5p_hsa-mir-1255b-1	4.95093	-0.485989	0.522973	0.352744	0.634328
hsa-miR-149-5p_hsa-mir-149	15.7643	0.496086	0.534037	0.352923	0.634328
hsa-miR-3200-3p_hsa-mir-3200	5.13401	0.475479	0.509361	0.350572	0.634328
hsa-miR-1307-5p_hsa-mir-1307	361.155	-0.412251	0.446708	0.356077	0.637191
hsa-miR-215_hsa-mir-215	2061.26	-0.390824	0.432415	0.366092	0.643817
hsa-miR-22-5p_hsa-mir-22	31.1449	-0.337601	0.371955	0.364069	0.643817
hsa-miR-421_hsa-mir-421	51.7458	0.272197	0.299115	0.362818	0.643817
hsa-miR-425-3p_hsa-mir-425	50.4493	0.296687	0.327892	0.365555	0.643817
hsa-miR-136-5p_hsa-mir-136	11.6087	-0.448658	0.507219	0.376402	0.653497
hsa-miR-28-5p_hsa-mir-28	82.7788	0.288299	0.324495	0.374297	0.653497
hsa-miR-323a-3p_hsa-mir-323a	7.32456	0.446873	0.503753	0.375033	0.653497
hsa-miR-181a-5p_hsa-mir-181a-1	13422.9	-0.269956	0.312014	0.386926	0.668924
hsa-miR-127-5p_hsa-mir-127	8.07661	-0.43628	0.512129	0.394273	0.675896
hsa-miR-627_hsa-mir-627	7.06781	-0.386326	0.453038	0.3938	0.675896
hsa-miR-185-3p_hsa-mir-185	45.9523	0.397229	0.473317	0.401332	0.685119
hsa-miR-218-5p_hsa-mir-218-1	8.11556	0.456661	0.55039	0.406706	0.6914
hsa-miR-140-3p_hsa-mir-140	1370.91	0.253505	0.306884	0.408769	0.692025
hsa-miR-122-5p_hsa-mir-122	12643.5	0.408562	0.497233	0.411264	0.693371
hsa-miR-199a-5p_hsa-mir-199a-1	81.4706	0.335428	0.410571	0.41394	0.695011
hsa-let-7d-3p_hsa-let-7d	87.7545	0.264566	0.3257	0.41662	0.696644
hsa-miR-130b-3p_hsa-mir-130b	388.238	-0.318872	0.394577	0.419012	0.697783
hsa-miR-16-5p_hsa-mir-16-1	5347.31	0.337169	0.421891	0.424183	0.703522
hsa-miR-4429_hsa-mir-4429	169.843	-0.383015	0.484176	0.428906	0.708476
hsa-miR-125b-1-3p_hsa-mir-125b-1	61.0971	0.343304	0.438619	0.433807	0.712896
hsa-miR-451a_hsa-mir-451a	11048	0.302935	0.388112	0.435076	0.712896
hsa-miR-4286_hsa-mir-4286	30.1237	-0.307572	0.397396	0.438949	0.715227
hsa-miR-589-5p_hsa-mir-589	180.552	0.306508	0.396936	0.440005	0.715227
hsa-miR-1247-3p_hsa-mir-1247	9.42284	-0.361002	0.473935	0.446232	0.719615
hsa-miR-203_hsa-mir-203	21.1119	0.323883	0.424452	0.445427	0.719615
hsa-miR-1307-3p_hsa-mir-1307	326.635	0.3067	0.405306	0.449222	0.720492
hsa-miR-3605-3p_hsa-mir-3605	5.98535	-0.343251	0.454696	0.450307	0.720492
hsa-miR-10a-5p_hsa-mir-10a	28658.9	-0.282363	0.381529	0.45925	0.730046
hsa-miR-143-3p_hsa-mir-143	12163.1	0.290393	0.394481	0.461647	0.730046
hsa-miR-625-5p_hsa-mir-625	7.11076	0.287878	0.390568	0.461076	0.730046
hsa-miR-342-3p_hsa-mir-342	160.616	0.247012	0.337331	0.464013	0.730955
hsa-miR-584-5p_hsa-mir-584	128.393	-0.24875	0.346567	0.47291	0.742105
hsa-miR-497-5p_hsa-mir-497	29.8872	0.287287	0.402083	0.474919	0.742402
hsa-miR-429_hsa-mir-429	3.52635	0.395721	0.560035	0.479815	0.747193
hsa-miR-34a-5p_hsa-mir-34a	39.5052	0.325422	0.465191	0.484212	0.751173
hsa-miR-532-3p_hsa-mir-532	13.6363	-0.272582	0.391829	0.486639	0.752078
hsa-miR-30d-3p_hsa-mir-30d	45.5493	0.226086	0.336514	0.501681	0.7724
hsa-miR-139-5p_hsa-mir-139	28.0289	-0.255693	0.385303	0.506937	0.773197
hsa-miR-27b-5p_hsa-mir-27b	14.5449	-0.233551	0.350263	0.504908	0.773197
hsa-miR-330-3p_hsa-mir-330	6.68471	0.286436	0.432594	0.507885	0.773197
hsa-miR-1294_hsa-mir-1294	9.59661	-0.27709	0.421657	0.511088	0.773856
hsa-miR-296-5p_hsa-mir-296	3.34757	0.342084	0.521823	0.512111	0.773856
hsa-miR-125a-3p_hsa-mir-125a	11.0901	-0.327658	0.503743	0.515403	0.775958
hsa-miR-193a-3p_hsa-mir-193a	39.827	0.36724	0.572806	0.521442	0.782163
hsa-miR-193a-5p_hsa-mir-193a	42.7848	-0.259132	0.413161	0.530533	0.792884
hsa-miR-122-3p_hsa-mir-122	16.0187	0.344197	0.558825	0.537941	0.801021
hsa-miR-1285-3p_hsa-mir-1285-1	55.0273	-0.252417	0.416887	0.54486	0.801477
hsa-miR-193b-3p_hsa-mir-193b	120.164	0.262779	0.432638	0.543593	0.801477
hsa-miR-200a-3p_hsa-mir-200a	86.3572	0.318444	0.531225	0.548871	0.801477
hsa-miR-210_hsa-mir-210	533.823	-0.223217	0.374705	0.551367	0.801477
hsa-miR-24-3p_hsa-mir-24-1	1009.83	0.209025	0.348546	0.548702	0.801477
hsa-miR-3677-3p_hsa-mir-3677	10.1658	-0.276356	0.453673	0.542424	0.801477
hsa-miR-576-3p_hsa-mir-576	18.832	0.252195	0.424021	0.551997	0.801477
hsa-miR-150-5p_hsa-mir-150	77.3572	0.234912	0.39892	0.555948	0.802137
hsa-miR-30c-1-3p_hsa-mir-30c-1	10.1166	-0.191773	0.326102	0.556481	0.802137
hsa-miR-432-5p_hsa-mir-432	40.9874	-0.254318	0.434514	0.55835	0.802137
hsa-miR-151a-3p_hsa-mir-151a	4434.6	-0.129483	0.223002	0.561484	0.803809
hsa-miR-378b_hsa-mir-378b	98.5035	0.222342	0.397193	0.575627	0.81265
hsa-miR-409-3p_hsa-mir-409	285.401	-0.249342	0.443772	0.574204	0.81265
hsa-miR-4685-3p_hsa-mir-4685	11.2912	0.290028	0.516877	0.574718	0.81265
hsa-miR-4792_hsa-mir-4792	19.1447	-0.270979	0.482001	0.573982	0.81265
hsa-miR-1180_hsa-mir-1180	40.6751	0.21365	0.419961	0.610936	0.819992
hsa-miR-1271-5p_hsa-mir-1271	2.4396	0.273604	0.524258	0.601749	0.819992
hsa-miR-141-3p_hsa-mir-141	94.3632	0.27071	0.529061	0.608875	0.819992
hsa-miR-146b-3p_hsa-mir-146b	34.0837	-0.218874	0.402226	0.586334	0.819992
hsa-miR-15b-5p_hsa-mir-15b	48.9358	-0.204637	0.380558	0.590764	0.819992
hsa-miR-17-3p_hsa-mir-17	36.6055	0.236615	0.440786	0.591404	0.819992
hsa-miR-182-5p_hsa-mir-182	1491.74	-0.202186	0.390813	0.604914	0.819992
hsa-miR-191-5p_hsa-mir-191	8583.42	0.172779	0.31588	0.584395	0.819992
hsa-miR-192-3p_hsa-mir-192	15.7833	0.301739	0.573494	0.59879	0.819992
hsa-miR-331-3p_hsa-mir-331	9.68339	-0.223656	0.437682	0.609351	0.819992
hsa-miR-422a_hsa-mir-422a	14.6862	0.213971	0.420637	0.610975	0.819992
hsa-miR-483-5p_hsa-mir-483	319.365	-0.236787	0.456796	0.604204	0.819992
hsa-miR-484_hsa-mir-484	216.247	-0.213463	0.402969	0.596303	0.819992
hsa-miR-628-3p_hsa-mir-628	2.90396	0.258198	0.4916	0.599431	0.819992
hsa-miR-99b-3p_hsa-mir-99b	12.0735	0.209152	0.409497	0.609524	0.819992
hsa-miR-197-3p_hsa-mir-197	195.569	0.18229	0.366254	0.618686	0.827619
hsa-miR-4508_hsa-mir-4508	90.5955	0.251554	0.512519	0.623555	0.828699
hsa-miR-548av-3p_hsa-mir-548o	4.59087	0.207217	0.420794	0.622407	0.828699
hsa-miR-93-3p_hsa-mir-93	6.23618	-0.212143	0.435918	0.6265	0.829909
hsa-miR-4446-3p_hsa-mir-4446	17.3641	0.228332	0.477776	0.632716	0.835388
hsa-miR-4492_hsa-mir-4492	11.3246	-0.244661	0.514991	0.634731	0.835388
hsa-miR-194-5p_hsa-mir-194-1	221.699	0.235387	0.51876	0.650009	0.836604
hsa-miR-382-5p_hsa-mir-382	8.03091	-0.23239	0.510253	0.648793	0.836604
hsa-miR-450b-5p_hsa-mir-450b	3.38436	0.239786	0.512736	0.640028	0.836604
hsa-miR-454-3p_hsa-mir-454	5.62944	0.234402	0.514101	0.648429	0.836604
hsa-miR-4732-3p_hsa-mir-4732	55.2892	0.243461	0.534699	0.648877	0.836604
hsa-miR-490-3p_hsa-mir-490	25.9349	0.228048	0.499923	0.64827	0.836604
hsa-miR-96-5p_hsa-mir-96	11.5102	0.215329	0.458229	0.638415	0.836604
hsa-miR-103a-3p_hsa-mir-103a-1	4085.69	-0.129832	0.289429	0.653736	0.83694
hsa-miR-219-2-3p_hsa-mir-219-2	50.3444	0.253154	0.569069	0.656423	0.83694
hsa-miR-887_hsa-mir-887	15.2117	0.220502	0.492785	0.654542	0.83694
hsa-miR-107_hsa-mir-107	3924.52	-0.127023	0.296336	0.66818	0.842561
hsa-miR-3158-3p_hsa-mir-3158-1	26.4668	-0.208728	0.488375	0.669093	0.842561
hsa-miR-361-3p_hsa-mir-361	35.7282	-0.130899	0.305633	0.668441	0.842561
hsa-miR-652-3p_hsa-mir-652	268.839	-0.150324	0.346342	0.664264	0.842561
hsa-let-7i-3p_hsa-let-7i	25.6392	-0.146704	0.351797	0.676669	0.847647
hsa-miR-1304-3p_hsa-mir-1304	16.096	-0.128762	0.309397	0.677286	0.847647
hsa-miR-221-3p_hsa-mir-221	1510.89	-0.126042	0.313229	0.687394	0.851346
hsa-miR-24-2-5p_hsa-mir-24-2	3.52055	0.164257	0.408268	0.687444	0.851346
hsa-miR-320d_hsa-mir-320d-1	283.127	-0.195133	0.477936	0.683066	0.851346
hsa-miR-4532_hsa-mir-4532	13.7158	0.195182	0.487017	0.688589	0.851346
hsa-miR-301b_hsa-mir-301b	3.65486	0.196457	0.498456	0.693485	0.851484
hsa-miR-411-5p_hsa-mir-411	16.2571	-0.185244	0.468891	0.692792	0.851484
hsa-miR-424-3p_hsa-mir-424	63.712	-0.15179	0.387089	0.694961	0.851484
hsa-miR-425-5p_hsa-mir-425	481.905	-0.143967	0.37187	0.69865	0.85344
hsa-miR-324-3p_hsa-mir-324	54.7813	0.147997	0.400821	0.711954	0.856865
hsa-miR-370_hsa-mir-370	20.8929	-0.190369	0.500575	0.703723	0.856865
hsa-miR-423-3p_hsa-mir-423	2851.73	0.141647	0.379859	0.709227	0.856865
hsa-miR-4707-3p_hsa-mir-4707	5.15529	0.199598	0.538711	0.711002	0.856865
hsa-miR-550a-3-5p_hsa-mir-550a-3	7.11172	0.153944	0.408781	0.706476	0.856865
hsa-miR-4488_hsa-mir-4488	7.53232	-0.190552	0.52133	0.714729	0.857675
hsa-miR-145-5p_hsa-mir-145	71.8246	0.137546	0.395885	0.728262	0.858444
hsa-miR-15a-5p_hsa-mir-15a	354.043	-0.131515	0.375003	0.725811	0.858444
hsa-miR-223-3p_hsa-mir-223	296.686	0.140885	0.401119	0.725416	0.858444
hsa-miR-27a-3p_hsa-mir-27a	14484	0.140414	0.404574	0.728541	0.858444
hsa-miR-3656_hsa-mir-3656	22.8126	0.167762	0.476925	0.725021	0.858444
hsa-miR-873-5p_hsa-mir-873	23.1324	0.14795	0.424917	0.727701	0.858444
hsa-miR-874_hsa-mir-874	81.8105	-0.12243	0.354875	0.730099	0.858444
hsa-miR-550a-3-5p_hsa-mir-550a-1	9.52486	0.138723	0.409757	0.73495	0.861666
hsa-miR-339-5p_hsa-mir-339	74.1996	0.141869	0.451137	0.753164	0.88049
hsa-miR-1254_hsa-mir-1254-1	7.10041	-0.163029	0.525256	0.756272	0.881597
hsa-miR-377-5p_hsa-mir-377	5.51222	-0.155601	0.517374	0.763603	0.883609
hsa-miR-3909_hsa-mir-3909	2.69344	-0.127804	0.425316	0.763803	0.883609
hsa-miR-500a-3p_hsa-mir-500a	450.836	-0.101632	0.339245	0.764495	0.883609
hsa-let-7i-5p_hsa-let-7i	2946.04	-0.0823747	0.286604	0.773793	0.884335
hsa-miR-378e_hsa-mir-378e	67.9643	0.120951	0.40904	0.767464	0.884335
hsa-miR-654-3p_hsa-mir-654	19.6803	0.137269	0.471371	0.770889	0.884335
hsa-miR-760_hsa-mir-760	15.435	0.130377	0.451364	0.772695	0.884335
hsa-miR-125b-5p_hsa-mir-125b-1	263.46	-0.11876	0.419229	0.776961	0.884356
hsa-miR-320c_hsa-mir-320c-1	4853.73	0.13137	0.47513	0.782169	0.884356
hsa-miR-574-5p_hsa-mir-574	81.6024	-0.118277	0.42277	0.779657	0.884356
hsa-miR-744-5p_hsa-mir-744	226.597	0.0921701	0.333845	0.782482	0.884356
hsa-miR-100-5p_hsa-mir-100	2894.4	0.115734	0.444961	0.794786	0.895781
hsa-miR-223-5p_hsa-mir-223	19.76	-0.109943	0.435699	0.80078	0.90005
hsa-miR-150-3p_hsa-mir-150	22.3022	-0.104424	0.421812	0.804475	0.901719
hsa-miR-25-5p_hsa-mir-25	15.8815	-0.0932934	0.401578	0.816292	0.912458
hsa-miR-144-5p_hsa-mir-144	86.7343	-0.0971656	0.426436	0.819759	0.91383
hsa-miR-133a_hsa-mir-133a-1	364.275	-0.0990625	0.445575	0.824061	0.916122
hsa-miR-27b-3p_hsa-mir-27b	17292.3	0.0862622	0.399522	0.829055	0.91917
hsa-miR-151b_hsa-mir-151b	364.248	0.0524292	0.267463	0.844591	0.926078
hsa-miR-222-3p_hsa-mir-222	166.267	-0.0595292	0.307783	0.846635	0.926078
hsa-miR-381_hsa-mir-381	31.8401	0.0908707	0.455576	0.8419	0.926078
hsa-miR-505-3p_hsa-mir-505	29.9851	-0.0645523	0.325142	0.842626	0.926078
hsa-miR-767-5p_hsa-mir-767	7.08391	0.110945	0.553656	0.841178	0.926078
hsa-miR-452-5p_hsa-mir-452	26.7325	0.0705293	0.373387	0.850179	0.927467
hsa-miR-127-3p_hsa-mir-127	1595.74	-0.076735	0.439848	0.861505	0.927973
hsa-miR-3688-3p_hsa-mir-3688-1	4.37005	-0.0880739	0.506722	0.862014	0.927973
hsa-miR-4454_hsa-mir-4454	42.9846	-0.0887116	0.507739	0.8613	0.927973
hsa-miR-502-3p_hsa-mir-502	231.608	-0.0554209	0.299713	0.853297	0.927973
hsa-miR-548av-3p_hsa-mir-548av	3.14667	0.0756717	0.420151	0.857069	0.927973
hsa-miR-199b-5p_hsa-mir-199b	6.43445	0.0722718	0.484451	0.881409	0.946355
hsa-miR-129-5p_hsa-mir-129-1	25.1455	0.0755084	0.535489	0.887863	0.949895
hsa-miR-664-5p_hsa-mir-664	8.71687	-0.0541543	0.403851	0.893328	0.949895
hsa-miR-671-3p_hsa-mir-671	18.5161	-0.0590745	0.443432	0.894019	0.949895
hsa-miR-941_hsa-mir-941-1	203.776	0.0421111	0.306752	0.890809	0.949895
hsa-miR-125a-5p_hsa-mir-125a	311.462	0.050058	0.408236	0.902408	0.951376
hsa-miR-28-3p_hsa-mir-28	1966.92	-0.0373938	0.301674	0.901351	0.951376
hsa-miR-99a-5p_hsa-mir-99a	2540.95	0.055362	0.444671	0.900919	0.951376
hsa-miR-191-3p_hsa-mir-191	10.344	0.0486062	0.4299	0.90998	0.954426
hsa-miR-33b-5p_hsa-mir-33b	71.048	-0.0533741	0.469367	0.909464	0.954426
hsa-miR-219-5p_hsa-mir-219-1	19.7653	-0.0573234	0.557923	0.918166	0.958138
hsa-miR-224-5p_hsa-mir-224	4.77955	-0.0496637	0.483665	0.918215	0.958138
hsa-miR-532-5p_hsa-mir-532	433.438	-0.0300658	0.301691	0.920616	0.958192
hsa-miR-138-5p_hsa-mir-138-1	12.4966	0.0497362	0.565074	0.929863	0.965319
hsa-miR-323b-3p_hsa-mir-323b	13.6117	-0.0390032	0.45841	0.932195	0.965319
hsa-miR-151a-5p_hsa-mir-151a	462.91	0.0227475	0.285033	0.936391	0.967209
hsa-miR-21-3p_hsa-mir-21	763.268	0.028722	0.375026	0.938952	0.967405
hsa-miR-1299_hsa-mir-1299	10.0845	-0.0293393	0.497839	0.953005	0.969196
hsa-miR-145-3p_hsa-mir-145	39.3553	-0.0289391	0.437804	0.947298	0.969196
hsa-miR-214-5p_hsa-mir-214	3.52017	0.0276302	0.498626	0.95581	0.969196
hsa-miR-342-5p_hsa-mir-342	44.7754	0.025314	0.421296	0.952087	0.969196
hsa-miR-378h_hsa-mir-378h	50.556	0.0215816	0.412149	0.958239	0.969196
hsa-miR-410_hsa-mir-410	40.1981	0.0286315	0.443158	0.948486	0.969196
hsa-miR-454-5p_hsa-mir-454	2.56918	-0.0248788	0.461896	0.957045	0.969196
hsa-miR-93-5p_hsa-mir-93	462.786	0.0170916	0.338197	0.959694	0.969196
hsa-miR-3913-5p_hsa-mir-3913-1	5.21594	0.0206473	0.455113	0.963814	0.970954
hsa-miR-181c-3p_hsa-mir-181c	53.9196	0.0126166	0.407655	0.97531	0.97531
hsa-miR-2110_hsa-mir-2110	26.717	-0.0138638	0.418286	0.973559	0.97531
hsa-miR-31-5p_hsa-mir-31	4.72202	-0.0187702	0.545438	0.972548	0.97531
